# Supplementary material for: Systematic inference of indirect transcriptional regulation by protein kinases and phosphatases
Source: PLoS Comput Biol. 2022 Jun 22;18(6):e1009414. doi: 10.1371/journal.pcbi.1009414 (PMC9255832; doi:10.1371/journal.pcbi.1009414)
Supplement: S1 Dataset — Inferred d(P, R) edges and curated d(T, V) edges. (TGZ) [file pcbi.1009414.s002.tgz]

Archive with 11 entries (10 files):
- ._PhosTF_data_v2
- PhosTF_data_v2
- PhosTF_data_v2/T_mode_summary.tsv
- PhosTF_data_v2/._dPR_edges.xlsx
- PhosTF_data_v2/dPR_edges.xlsx
- PhosTF_data_v2/._Icon
- PhosTF_data_v2/Icon
- PhosTF_data_v2/._dPR_edges.tsv
- PhosTF_data_v2/dPR_edges.tsv
- PhosTF_data_v2/dTV_edges_used.tsv
- PhosTF_data_v2/R_proteins.tsv
