# Supplementary material for: Systematic inference of indirect transcriptional regulation by protein kinases and phosphatases
Source: PLoS Comput Biol. 2022 Jun 22;18(6):e1009414. doi: 10.1371/journal.pcbi.1009414 (PMC9255832; doi:10.1371/journal.pcbi.1009414)
Supplement: S1 Dataset — Inferred d(P, R) edges and curated d(T, V) edges. (TGZ) [file pcbi.1009414.s002.tgz › PhosTF_data_v2/dPR_edges.xlsx]

## Sheet: d(P,R) edges
Source	Target	Src_type	Trg_type	Src_fcn	Trg_fcn	PhosTF_score	q
YAL009W	YAL017W	P	P	PP	PK	-0.01676	0.22925
YAL009W	YAR018C	P	P	PP	PK	0.00796	0.49174
YAL009W	YAR019C	P	P	PP	PK	0.01343	0.32398
YAL009W	YBL009W	P	P	PP	PK	0.0009	0.65025
YAL009W	YBL016W	P	P	PP	PK	-0.02564	0.076672
YAL009W	YBL056W	P	P	PP	PP	0.003	0.61143
YAL009W	YBL088C	P	P	PP	PK	-0.01484	0.27968
YAL009W	YBL105C	P	P	PP	PK	0.02978	0.039269
YAL009W	YBR028C	P	P	PP	PK	-0.0089	0.46466
YAL009W	YBR059C	P	P	PP	PK	0.00643	0.53284
YAL009W	YBR097W	P	P	PP	PK	-0.00697	0.51865
YAL009W	YBR125C	P	P	PP	PP	-0.01234	0.3587
YAL009W	YBR136W	P	P	PP	PK	-0.00617	0.53951
YAL009W	YBR160W	P	P	PP	PK	0.03044	0.035026
YAL009W	YBR274W	P	P	PP	PK	-0.00541	0.55827
YAL009W	YBR276C	P	P	PP	PP	-0.01553	0.2596
YAL009W	YCL024W	P	P	PP	PK	-0.01429	0.29697
YAL009W	YCR008W	P	P	PP	PK	-0.0037	0.59707
YAL009W	YCR073C	P	P	PP	PK	-0.02416	0.094648
YAL009W	YCR079W	P	P	PP	PP	0.03057	0.034248
YAL009W	YCR091W	P	P	PP	PK	-0.03219	0.025284
YAL009W	YDL006W	P	P	PP	PP	-0.01028	0.42328
YAL009W	YDL017W	P	P	PP	PK	-0.0279	0.053707
YAL009W	YDL025C	P	P	PP	PK	0.0011	0.64681
YAL009W	YDL028C	P	P	PP	PK	0.00931	0.4528
YAL009W	YDL047W	P	P	PP	PP	-0.00339	0.60349
YAL009W	YDL079C	P	P	PP	PK	-0.02344	0.10416
YAL009W	YDL101C	P	P	PP	PK	-0.02845	0.049109
YAL009W	YDL108W	P	P	PP	PK	0.0227	0.11523
YAL009W	YDL127W	P	P	PP	PK	0	0.66473
YAL009W	YDL134C	P	P	PP	PP	-0.00466	0.57589
YAL009W	YDL159W	P	P	PP	PK	-0.02625	0.069875
YAL009W	YDL188C	P	P	PP	PP	-0.00469	0.57505
YAL009W	YDL214C	P	P	PP	PK	-0.02273	0.11483
YAL009W	YDL230W	P	P	PP	PP	0	0.66473
YAL009W	YDR028C	P	P	PP	PP	-0.01187	0.37366
YAL009W	YDR075W	P	P	PP	PP	0	0.66473
YAL009W	YDR122W	P	P	PP	PK	0.00741	0.50698
YAL009W	YDR247W	P	P	PP	PK	-0.02545	0.078832
YAL009W	YDR283C	P	P	PP	PK	0.01961	0.16852
YAL009W	YDR436W	P	P	PP	PP	0.00103	0.648
YAL009W	YDR466W	P	P	PP	PK	0.00047	0.65734
YAL009W	YDR477W	P	P	PP	PK	-0.01745	0.21374
YAL009W	YDR490C	P	P	PP	PK	-0.01469	0.28439
YAL009W	YDR507C	P	P	PP	PK	-0.01054	0.41528
YAL009W	YDR523C	P	P	PP	PK	-0.00853	0.47547
YAL009W	YER075C	P	P	PP	PP	-0.01195	0.37105
YAL009W	YER089C	P	P	PP	PP	-0.00629	0.53636
YAL009W	YER123W	P	P	PP	PK	-0.02922	0.043199
YAL009W	YER129W	P	P	PP	PK	-0.00691	0.52029
YAL009W	YER133W	P	P	PP	PP	0.01668	0.23117
YAL009W	YFL029C	P	P	PP	PK	-0.03179	0.027305
YAL009W	YFL033C	P	P	PP	PK	-0.0159	0.25034
YAL009W	YFL034C-B	P	P	PP	PK	-0.02615	0.07092
YAL009W	YFR014C	P	P	PP	PK	-0.01458	0.28766
YAL009W	YFR028C	P	P	PP	PP	0.012	0.36938
YAL009W	YGL019W	P	P	PP	PK	0.00376	0.5958
YAL009W	YGL021W	P	P	PP	PK	-0.00981	0.4377
YAL009W	YGL059W	P	P	PP	PK	-0.0241	0.095444
YAL009W	YGL083W	P	P	PP	PK	-0.01439	0.2938
YAL009W	YGL119W	P	P	PP	PK	-0.01731	0.21682
YAL009W	YGL134W	P	P	PP	PK	-0.00733	0.50903
YAL009W	YGL158W	P	P	PP	PK	-0.0216	0.13283
YAL009W	YGL179C	P	P	PP	PK	-0.01605	0.24665
YAL009W	YGL180W	P	P	PP	PK	-0.0249	0.085411
YAL009W	YGR040W	P	P	PP	PK	-0.00803	0.48975
YAL009W	YGR052W	P	P	PP	PK	-0.02893	0.045403
YAL009W	YGR092W	P	P	PP	PK	-0.01556	0.25888
YAL009W	YGR109C	P	P	PP	PK	0	0.66473
YAL009W	YGR123C	P	P	PP	PP	0	0.66473
YAL009W	YGR188C	P	P	PP	PK	-0.02235	0.12075
YAL009W	YGR203W	P	P	PP	PP	0	0.66473
YAL009W	YGR262C	P	P	PP	PK	-0.01027	0.42366
YAL009W	YHL007C	P	P	PP	PK	-0.00996	0.43303
YAL009W	YHR004C	P	P	PP	PP	0.00207	0.62943
YAL009W	YHR030C	P	P	PP	PK	-0.00925	0.45458
YAL009W	YHR071W	P	P	PP	PK	-0.01795	0.20249
YAL009W	YHR076W	P	P	PP	PP	0	0.66473
YAL009W	YHR079C	P	P	PP	PK	-0.02465	0.088387
YAL009W	YHR082C	P	P	PP	PK	-0.00148	0.64014
YAL009W	YHR135C	P	P	PP	PK	0.00346	0.60203
YAL009W	YHR205W	P	P	PP	PK	0.01515	0.27008
YAL009W	YIL035C	P	P	PP	PK	0	0.66473
YAL009W	YIL042C	P	P	PP	PK	0	0.66473
YAL009W	YIL095W	P	P	PP	PK	-0.01588	0.25091
YAL009W	YIL113W	P	P	PP	PP	-0.00892	0.46405
YAL009W	YIL147C	P	P	PP	PK	-0.0282	0.051146
YAL009W	YIR026C	P	P	PP	PP	-0.02075	0.14761
YAL009W	YJL006C	P	P	PP	PK	0	0.66473
YAL009W	YJL057C	P	P	PP	PK	-0.01092	0.40356
YAL009W	YJL095W	P	P	PP	PK	-0.02487	0.085794
YAL009W	YJL106W	P	P	PP	PK	0.00015	0.66246
YAL009W	YJL128C	P	P	PP	PK	-0.03933	0.0053065
YAL009W	YJL141C	P	P	PP	PK	-0.00715	0.51398
YAL009W	YJL164C	P	P	PP	PK	-0.0067	0.52592
YAL009W	YJL165C	P	P	PP	PK	-0.00195	0.63167
YAL009W	YJL187C	P	P	PP	PK	-0.01628	0.24083
YAL009W	YJR059W	P	P	PP	PK	-0.01632	0.23982
YAL009W	YJR066W	P	P	PP	PK	-6e-05	0.66386
YAL009W	YKL025C	P	P	PP	PK	-0.04319	0.0019599
YAL009W	YKL048C	P	P	PP	PK	-0.01587	0.2511
YAL009W	YKL101W	P	P	PP	PK	-0.00841	0.47902
YAL009W	YKL116C	P	P	PP	PK	-0.00284	0.6147
YAL009W	YKL126W	P	P	PP	PK	-0.01094	0.40301
YAL009W	YKL139W	P	P	PP	PK	-0.01952	0.17028
YAL009W	YKL161C	P	P	PP	PK	-0.02061	0.15003
YAL009W	YKL166C	P	P	PP	PK	-0.03191	0.026644
YAL009W	YKL168C	P	P	PP	PK	-0.02351	0.10325
YAL009W	YKL171W	P	P	PP	PK	-0.02284	0.11308
YAL009W	YKL190W	P	P	PP	PP	0	0.66473
YAL009W	YKL198C	P	P	PP	PK	-0.01095	0.40249
YAL009W	YKL203C	P	P	PP	PK	0.02456	0.089533
YAL009W	YLL010C	P	P	PP	PP	-0.00035	0.65929
YAL009W	YLL019C	P	P	PP	PK	-0.00445	0.58048
YAL009W	YLR019W	P	P	PP	PP	-0.0053	0.56081
YAL009W	YLR096W	P	P	PP	PK	-0.00814	0.48654
YAL009W	YLR113W	P	P	PP	PK	0.0025	0.62125
YAL009W	YLR210W	P	P	PP	PK	-0.00635	0.53475
YAL009W	YLR226W	P	P	PP	PK	-0.01989	0.16318
YAL009W	YLR240W	P	P	PP	PK	-0.01213	0.36546
YAL009W	YLR248W	P	P	PP	PK	0.00153	0.6393
YAL009W	YLR253W	P	P	PP	PK	0	0.66473
YAL009W	YLR361C	P	P	PP	PP	0	0.66473
YAL009W	YLR362W	P	P	PP	PK	-0.01642	0.23729
YAL009W	YLR433C	P	P	PP	PP	-0.00969	0.44118
YAL009W	YML016C	P	P	PP	PP	-0.00663	0.52771
YAL009W	YML057W	P	P	PP	PP	0.00111	0.64664
YAL009W	YMR001C	P	P	PP	PK	-0.00731	0.50969
YAL009W	YMR036C	P	P	PP	PP	-0.00927	0.45376
YAL009W	YMR104C	P	P	PP	PK	-0.01655	0.23418
YAL009W	YMR139W	P	P	PP	PK	-0.01345	0.32337
YAL009W	YMR216C	P	P	PP	PK	-0.0337	0.018839
YAL009W	YMR277W	P	P	PP	PP	-0.02699	0.062298
YAL009W	YMR291W	P	P	PP	PK	-0.00599	0.54384
YAL009W	YNL020C	P	P	PP	PK	-0.01301	0.33734
YAL009W	YNL025C	P	P	PP	PK	0	0.66473
YAL009W	YNL032W	P	P	PP	PP	-0.00965	0.44261
YAL009W	YNL053W	P	P	PP	PP	-0.0197	0.16685
YAL009W	YNL056W	P	P	PP	PP	-0.01829	0.19519
YAL009W	YNL099C	P	P	PP	PP	-0.01902	0.18045
YAL009W	YNL154C	P	P	PP	PK	-0.01008	0.42932
YAL009W	YNL161W	P	P	PP	PK	0.03353	0.019497
YAL009W	YNL183C	P	P	PP	PK	-0.00372	0.59645
YAL009W	YNL201C	P	P	PP	PP	0	0.66473
YAL009W	YNL222W	P	P	PP	PP	0.00672	0.52538
YAL009W	YNL289W	P	P	PP	PK	-0.01596	0.24892
YAL009W	YNL298W	P	P	PP	PK	-0.00915	0.45743
YAL009W	YNL307C	P	P	PP	PK	-0.0154	0.26289
YAL009W	YNR031C	P	P	PP	PK	-0.02494	0.084922
YAL009W	YNR032W	P	P	PP	PP	0	0.66473
YAL009W	YNR047W	P	P	PP	PK	-0.02346	0.10392
YAL009W	YOL001W	P	P	PP	PK	0.00252	0.62084
YAL009W	YOL016C	P	P	PP	PK	-0.02829	0.050377
YAL009W	YOL045W	P	P	PP	PK	-0.01204	0.36837
YAL009W	YOL100W	P	P	PP	PK	-0.01845	0.19187
YAL009W	YOL113W	P	P	PP	PK	-0.03288	0.022125
YAL009W	YOL128C	P	P	PP	PK	-0.02978	0.039261
YAL009W	YOR014W	P	P	PP	PP	-0.02619	0.070503
YAL009W	YOR039W	P	P	PP	PK	-0.00824	0.4839
YAL009W	YOR061W	P	P	PP	PK	0	0.66473
YAL009W	YOR090C	P	P	PP	PP	0	0.66473
YAL009W	YOR119C	P	P	PP	PK	-0.02202	0.12606
YAL009W	YOR208W	P	P	PP	PP	0.00164	0.63727
YAL009W	YOR231W	P	P	PP	PK	-0.00546	0.55704
YAL009W	YOR233W	P	P	PP	PK	-0.00494	0.5694
YAL009W	YOR267C	P	P	PP	PK	-0.01691	0.22576
YAL009W	YOR351C	P	P	PP	PK	0	0.66473
YAL009W	YOR367W	P	P	PP	PP	0.0221	0.12482
YAL009W	YPL026C	P	P	PP	PK	0	0.66473
YAL009W	YPL031C	P	P	PP	PK	0	0.66473
YAL009W	YPL042C	P	P	PP	PK	-0.02217	0.12365
YAL009W	YPL109C	P	P	PP	PK	0	0.66473
YAL009W	YPL140C	P	P	PP	PK	-0.01803	0.20075
YAL009W	YPL141C	P	P	PP	PK	-0.01424	0.2984
YAL009W	YPL150W	P	P	PP	PK	-0.01071	0.41015
YAL009W	YPL153C	P	P	PP	PK	0.00848	0.47678
YAL009W	YPL179W	P	P	PP	PP	-0.00286	0.61422
YAL009W	YPL203W	P	P	PP	PK	-0.00806	0.48881
YAL009W	YPL204W	P	P	PP	PK	0.00236	0.62409
YAL009W	YPL209C	P	P	PP	PK	0.01201	0.3693
YAL009W	YPL236C	P	P	PP	PK	0	0.66473
YAL009W	YPL256C	P	P	PP	PK	5e-05	0.66397
YAL009W	YPR025C	P	P	PP	PK	-0.01029	0.42304
YAL009W	YPR054W	P	P	PP	PK	0	0.66473
YAL009W	YPR073C	P	P	PP	PP	-0.00155	0.63886
YAL009W	YPR106W	P	P	PP	PK	-0.00932	0.45243
YAL009W	YPR111W	P	P	PP	PK	-0.0162	0.2428
YAL009W	YPR119W	P	P	PP	PK	-0.01842	0.19263
YAL009W	YPR120C	P	P	PP	PK	-0.01012	0.42832
YAL009W	YPR161C	P	P	PP	PK	-0.0199	0.16294
YAL009W	MAL63	P	T	PP	TR	0	0.78849
YAL009W	MATA1	P	T	PP	TA	0	0.78849
YAL009W	YAL051W	P	T	PP	TR	-0.03527	0.035539
YAL009W	YBL005W	P	T	PP	TR	0.02144	0.28761
YAL009W	YBL008W	P	T	PP	TA	-0.01738	0.41838
YAL009W	YBL021C	P	T	PP	TR	0	0.78849
YAL009W	YBL054W	P	T	PP	TR	-0.01169	0.58705
YAL009W	YBL103C	P	T	PP	TR	-0.01467	0.50328
YAL009W	YBR033W	P	T	PP	TR	-0.00118	0.77602
YAL009W	YBR049C	P	T	PP	TR	0.00164	0.77087
YAL009W	YBR083W	P	T	PP	TR	-0.03484	0.038363
YAL009W	YBR112C	P	T	PP	TA	-0.0307	0.076466
YAL009W	YBR150C	P	T	PP	TA	-0.02799	0.11848
YAL009W	YBR182C	P	T	PP	TR	0.01411	0.51994
YAL009W	YBR239C	P	T	PP	TA	0	0.78849
YAL009W	YBR240C	P	T	PP	TR	0	0.78849
YAL009W	YBR267W	P	T	PP	TA	0.00532	0.72016
YAL009W	YBR297W	P	T	PP	TR	0	0.78849
YAL009W	YCL055W	P	T	PP	TR	-0.01488	0.49712
YAL009W	YCL066W	P	T	PP	TA	0	0.78849
YAL009W	YCL067C	P	T	PP	TA	0	0.78849
YAL009W	YCR018C	P	T	PP	TR	0.01099	0.60467
YAL009W	YCR040W	P	T	PP	TA	0	0.78849
YAL009W	YCR065W	P	T	PP	TR	-0.01841	0.38483
YAL009W	YCR084C	P	T	PP	TA	-0.01748	0.41526
YAL009W	YCR096C	P	T	PP	TR	0	0.78849
YAL009W	YCR097W	P	T	PP	TA	0	0.78849
YAL009W	YCR106W	P	T	PP	TA	0	0.78849
YAL009W	YDL020C	P	T	PP	TR	-3e-05	0.78815
YAL009W	YDL048C	P	T	PP	TR	0.0741	1.0068e-06
YAL009W	YDL056W	P	T	PP	TR	-0.01036	0.6201
YAL009W	YDL106C	P	T	PP	TR	-0.03284	0.054234
YAL009W	YDL166C	P	T	PP	TA	-0.01798	0.39903
YAL009W	YDL170W	P	T	PP	TR	0	0.78849
YAL009W	YDL233W	P	T	PP	TR	0.02157	0.28361
YAL009W	YDR009W	P	T	PP	TA	0	0.78849
YAL009W	YDR026C	P	T	PP	TR	0.00075	0.78073
YAL009W	YDR034C	P	T	PP	TR	-0.0206	0.31419
YAL009W	YDR043C	P	T	PP	TA	-0.01872	0.37473
YAL009W	YDR049W	P	T	PP	TR	0.04422	0.0059039
YAL009W	YDR081C	P	T	PP	TR	-0.01619	0.4565
YAL009W	YDR123C	P	T	PP	TR	0	0.78849
YAL009W	YDR146C	P	T	PP	TR	-0.03046	0.079275
YAL009W	YDR174W	P	T	PP	TR	0.00614	0.70638
YAL009W	YDR207C	P	T	PP	TA	-0.05087	0.0012165
YAL009W	YDR213W	P	T	PP	TR	0.03236	0.058631
YAL009W	YDR216W	P	T	PP	TR	-0.02049	0.31752
YAL009W	YDR253C	P	T	PP	TR	0	0.78849
YAL009W	YDR259C	P	T	PP	TA	-0.01754	0.41335
YAL009W	YDR266C	P	T	PP	TR	0.02586	0.16437
YAL009W	YDR277C	P	T	PP	TR	-0.0161	0.45938
YAL009W	YDR310C	P	T	PP	TA	-0.02211	0.26692
YAL009W	YDR421W	P	T	PP	TR	0.00178	0.76915
YAL009W	YDR423C	P	T	PP	TR	0	0.78849
YAL009W	YDR451C	P	T	PP	TA	0.00363	0.74549
YAL009W	YDR463W	P	T	PP	TR	-0.00913	0.64821
YAL009W	YDR501W	P	T	PP	TA	-0.02357	0.22424
YAL009W	YDR520C	P	T	PP	TA	0	0.78849
YAL009W	YEL009C	P	T	PP	TA	-0.0478	0.0025863
YAL009W	YER028C	P	T	PP	TA	0	0.78849
YAL009W	YER040W	P	T	PP	TR	-0.04571	0.0042146
YAL009W	YER045C	P	T	PP	TR	0.0225	0.25521
YAL009W	YER051W	P	T	PP	TR	0	0.78849
YAL009W	YER068W	P	T	PP	TR	-0.03434	0.041852
YAL009W	YER088C	P	T	PP	TR	-0.02639	0.15189
YAL009W	YER108C	P	T	PP	TR	0	0.78849
YAL009W	YER109C	P	T	PP	TR	0	0.78849
YAL009W	YER111C	P	T	PP	TR	-0.0274	0.1302
YAL009W	YER130C	P	T	PP	TR	0	0.78849
YAL009W	YER161C	P	T	PP	TA	0.01225	0.57218
YAL009W	YER169W	P	T	PP	TA	-0.01494	0.49518
YAL009W	YER184C	P	T	PP	TR	0	0.78849
YAL009W	YFL021W	P	T	PP	TR	-0.0268	0.14281
YAL009W	YFL031W	P	T	PP	TR	0	0.78849
YAL009W	YFL044C	P	T	PP	TR	-0.01236	0.56918
YAL009W	YFL052W	P	T	PP	TR	0	0.78849
YAL009W	YFR034C	P	T	PP	TR	-0.03946	0.016032
YAL009W	YGL013C	P	T	PP	TR	-0.0113	0.59703
YAL009W	YGL035C	P	T	PP	TA	-0.01314	0.54796
YAL009W	YGL071W	P	T	PP	TR	0.00733	0.68484
YAL009W	YGL073W	P	T	PP	TR	-0.01456	0.50658
YAL009W	YGL096W	P	T	PP	TA	0.01311	0.54877
YAL009W	YGL131C	P	T	PP	TA	-0.01046	0.61757
YAL009W	YGL162W	P	T	PP	TA	-0.00039	0.78451
YAL009W	YGL166W	P	T	PP	TR	0	0.78849
YAL009W	YGL181W	P	T	PP	TR	0.01679	0.4374
YAL009W	YGL192W	P	T	PP	TR	0	0.78849
YAL009W	YGL197W	P	T	PP	TA	-0.01338	0.54091
YAL009W	YGL209W	P	T	PP	TA	0	0.78849
YAL009W	YGL237C	P	T	PP	TR	0.02732	0.13173
YAL009W	YGL252C	P	T	PP	TR	0.00138	0.77382
YAL009W	YGL254W	P	T	PP	TR	0	0.78849
YAL009W	YGR044C	P	T	PP	TR	0	0.78849
YAL009W	YGR067C	P	T	PP	TR	0.008	0.67171
YAL009W	YGR089W	P	T	PP	TR	0.0248	0.19067
YAL009W	YGR097W	P	T	PP	TR	0.01165	0.58806
YAL009W	YGR249W	P	T	PP	TR	0	0.78849
YAL009W	YGR288W	P	T	PP	TR	0	0.78849
YAL009W	YHL009C	P	T	PP	TR	-0.00838	0.66398
YAL009W	YHL020C	P	T	PP	TA	0.04134	0.010929
YAL009W	YHL027W	P	T	PP	TA	-0.02026	0.325
YAL009W	YHR006W	P	T	PP	TR	-0.01	0.62852
YAL009W	YHR084W	P	T	PP	TR	-0.03812	0.020911
YAL009W	YHR124W	P	T	PP	TR	0	0.78849
YAL009W	YHR178W	P	T	PP	TR	0	0.78849
YAL009W	YHR206W	P	T	PP	TR	-0.07021	3.8215e-06
YAL009W	YIL036W	P	T	PP	TR	-0.00638	0.70233
YAL009W	YIL101C	P	T	PP	TA	0.00588	0.71088
YAL009W	YIL119C	P	T	PP	TR	0.00197	0.7669
YAL009W	YIL122W	P	T	PP	TR	0.00393	0.74128
YAL009W	YIL128W	P	T	PP	TR	0.00786	0.67457
YAL009W	YIL131C	P	T	PP	TA	0	0.78849
YAL009W	YIR017C	P	T	PP	TR	0	0.78849
YAL009W	YIR018W	P	T	PP	TR	0	0.78849
YAL009W	YIR023W	P	T	PP	TR	-0.01768	0.40879
YAL009W	YIR033W	P	T	PP	TR	-0.02393	0.21403
YAL009W	YJL056C	P	T	PP	TR	0.00082	0.77999
YAL009W	YJL089W	P	T	PP	TR	0	0.78849
YAL009W	YJL103C	P	T	PP	TR	-0.02243	0.25735
YAL009W	YJL110C	P	T	PP	TA	-0.01614	0.45803
YAL009W	YJL127C	P	T	PP	TA	0	0.78849
YAL009W	YJL206C	P	T	PP	TA	0.00131	0.77454
YAL009W	YJR060W	P	T	PP	TR	-0.03852	0.019345
YAL009W	YJR094C	P	T	PP	TR	-0.01329	0.54347
YAL009W	YJR127C	P	T	PP	TR	-0.01934	0.35464
YAL009W	YJR140C	P	T	PP	TR	0.01395	0.52455
YAL009W	YJR147W	P	T	PP	TR	0	0.78849
YAL009W	YKL005C	P	T	PP	TA	0.01689	0.43428
YAL009W	YKL015W	P	T	PP	TR	-0.02934	0.094453
YAL009W	YKL020C	P	T	PP	TR	-0.04745	0.0028094
YAL009W	YKL032C	P	T	PP	TA	-0.01234	0.5699
YAL009W	YKL038W	P	T	PP	TR	-0.02662	0.14682
YAL009W	YKL043W	P	T	PP	TR	0	0.78849
YAL009W	YKL062W	P	T	PP	TR	-0.04423	0.0058867
YAL009W	YKL072W	P	T	PP	TA	-0.03725	0.024708
YAL009W	YKL109W	P	T	PP	TR	0.05204	0.00089901
YAL009W	YKL112W	P	T	PP	TR	-0.02952	0.091552
YAL009W	YKL185W	P	T	PP	TA	-0.03333	0.049932
YAL009W	YKL222C	P	T	PP	TA	0	0.78849
YAL009W	YKR034W	P	T	PP	TA	-0.01011	0.62589
YAL009W	YKR064W	P	T	PP	TA	0	0.78849
YAL009W	YKR077W	P	T	PP	TR	0.00757	0.68018
YAL009W	YKR099W	P	T	PP	TR	-0.00405	0.73947
YAL009W	YLR013W	P	T	PP	TR	-0.02077	0.30859
YAL009W	YLR014C	P	T	PP	TR	0.00138	0.77375
YAL009W	YLR098C	P	T	PP	TA	0.01286	0.55551
YAL009W	YLR131C	P	T	PP	TR	-0.00596	0.70949
YAL009W	YLR176C	P	T	PP	TA	-0.04236	0.0088081
YAL009W	YLR182W	P	T	PP	TR	-0.02604	0.16017
YAL009W	YLR183C	P	T	PP	TA	0.0034	0.74868
YAL009W	YLR223C	P	T	PP	TR	0.02738	0.13052
YAL009W	YLR228C	P	T	PP	TR	-0.01666	0.44145
YAL009W	YLR256W	P	T	PP	TR	-0.0127	0.55998
YAL009W	YLR266C	P	T	PP	TR	0	0.78849
YAL009W	YLR278C	P	T	PP	TR	0.02188	0.27405
YAL009W	YLR403W	P	T	PP	TR	-0.0216	0.28256
YAL009W	YLR451W	P	T	PP	TR	0.00784	0.67494
YAL009W	YML007W	P	T	PP	TR	-0.05382	0.00056333
YAL009W	YML027W	P	T	PP	TA	-0.0023	0.76296
YAL009W	YML051W	P	T	PP	TA	-0.0144	0.51131
YAL009W	YML076C	P	T	PP	TR	-0.0061	0.70706
YAL009W	YML081W	P	T	PP	TA	-0.01157	0.59013
YAL009W	YML099C	P	T	PP	TR	0	0.78849
YAL009W	YML113W	P	T	PP	TA	-0.00534	0.71986
YAL009W	YMR016C	P	T	PP	TA	-0.04583	0.0040999
YAL009W	YMR019W	P	T	PP	TA	-0.01587	0.46642
YAL009W	YMR021C	P	T	PP	TR	-0.00494	0.72621
YAL009W	YMR037C	P	T	PP	TR	-0.08726	6.3815e-09
YAL009W	YMR042W	P	T	PP	TR	0	0.78849
YAL009W	YMR043W	P	T	PP	TR	-0.03612	0.030495
YAL009W	YMR053C	P	T	PP	TR	-0.00812	0.66945
YAL009W	YMR070W	P	T	PP	TA	0	0.78849
YAL009W	YMR075W	P	T	PP	TR	-0.01984	0.33845
YAL009W	YMR164C	P	T	PP	TR	0	0.78849
YAL009W	YMR172W	P	T	PP	TR	-0.05401	0.00053657
YAL009W	YMR182C	P	T	PP	TR	0	0.78849
YAL009W	YMR280C	P	T	PP	TR	-0.00428	0.73613
YAL009W	YNL027W	P	T	PP	TR	-0.08471	1.7754e-08
YAL009W	YNL068C	P	T	PP	TR	-0.0532	0.00066238
YAL009W	YNL103W	P	T	PP	TR	-0.00197	0.7669
YAL009W	YNL132W	P	T	PP	TA	-0.00038	0.78467
YAL009W	YNL139C	P	T	PP	TR	0.00813	0.66924
YAL009W	YNL167C	P	T	PP	TA	-0.06178	5.7554e-05
YAL009W	YNL199C	P	T	PP	TA	-0.00156	0.77174
YAL009W	YNL216W	P	T	PP	TR	-0.02685	0.14169
YAL009W	YNL257C	P	T	PP	TR	0.00569	0.71415
YAL009W	YNL309W	P	T	PP	TR	-0.0118	0.58417
YAL009W	YNL312W	P	T	PP	TA	-0.02035	0.3222
YAL009W	YNL314W	P	T	PP	TR	-0.01031	0.62112
YAL009W	YNR054C	P	T	PP	TA	0.02912	0.098149
YAL009W	YNR063W	P	T	PP	TR	-0.03544	0.034481
YAL009W	YOL028C	P	T	PP	TA	-0.02469	0.19362
YAL009W	YOL067C	P	T	PP	TR	-0.01098	0.60489
YAL009W	YOL089C	P	T	PP	TR	-0.02283	0.24546
YAL009W	YOL108C	P	T	PP	TR	0	0.78849
YAL009W	YOL116W	P	T	PP	TR	-0.0295	0.09179
YAL009W	YOR028C	P	T	PP	TR	-0.03876	0.018439
YAL009W	YOR032C	P	T	PP	TA	0	0.78849
YAL009W	YOR038C	P	T	PP	TA	-0.01338	0.54111
YAL009W	YOR066W	P	T	PP	TA	0.02505	0.18423
YAL009W	YOR077W	P	T	PP	TA	-0.04202	0.0094661
YAL009W	YOR113W	P	T	PP	TR	-0.02559	0.17083
YAL009W	YOR140W	P	T	PP	TR	-0.0312	0.070593
YAL009W	YOR162C	P	T	PP	TR	-0.02276	0.24752
YAL009W	YOR229W	P	T	PP	TR	0.00124	0.77533
YAL009W	YOR230W	P	T	PP	TR	0.03819	0.020642
YAL009W	YOR298C-A	P	T	PP	TR	-0.00039	0.78453
YAL009W	YOR337W	P	T	PP	TA	0.01309	0.54912
YAL009W	YOR344C	P	T	PP	TR	0.03939	0.016259
YAL009W	YOR358W	P	T	PP	TR	-0.01618	0.45678
YAL009W	YOR363C	P	T	PP	TR	0.00743	0.68293
YAL009W	YOR372C	P	T	PP	TR	-0.0073	0.6854
YAL009W	YOR380W	P	T	PP	TR	0	0.78849
YAL009W	YPL038W	P	T	PP	TA	-0.00759	0.67994
YAL009W	YPL049C	P	T	PP	TR	0.01369	0.53228
YAL009W	YPL075W	P	T	PP	TR	0.03585	0.032059
YAL009W	YPL089C	P	T	PP	TR	0.02429	0.20418
YAL009W	YPL128C	P	T	PP	TR	-0.01258	0.5632
YAL009W	YPL133C	P	T	PP	TR	-0.06511	2.0384e-05
YAL009W	YPL139C	P	T	PP	TR	-0.00648	0.70047
YAL009W	YPL177C	P	T	PP	TA	0	0.78849
YAL009W	YPL202C	P	T	PP	TR	0	0.78849
YAL009W	YPL230W	P	T	PP	TA	0.02117	0.29606
YAL009W	YPL248C	P	T	PP	TR	-0.00113	0.77665
YAL009W	YPR008W	P	T	PP	TR	-0.02959	0.090484
YAL009W	YPR009W	P	T	PP	TR	0	0.78849
YAL009W	YPR022C	P	T	PP	TR	0.02836	0.11146
YAL009W	YPR065W	P	T	PP	TA	-0.02942	0.093174
YAL009W	YPR104C	P	T	PP	TR	0.00997	0.62915
YAL009W	YPR196W	P	T	PP	TR	0	0.78849
YAL009W	YPR199C	P	T	PP	TR	0	0.78849
YAL017W	YAL009W	P	P	PK	PP	0	0.66473
YAL017W	YAR018C	P	P	PK	PK	-0.00986	0.43614
YAL017W	YAR019C	P	P	PK	PK	-0.01872	0.18633
YAL017W	YBL009W	P	P	PK	PK	-0.01618	0.24339
YAL017W	YBL016W	P	P	PK	PK	-0.00334	0.60455
YAL017W	YBL056W	P	P	PK	PP	0.01692	0.22563
YAL017W	YBL088C	P	P	PK	PK	-0.01763	0.20959
YAL017W	YBL105C	P	P	PK	PK	0.01317	0.33223
YAL017W	YBR028C	P	P	PK	PK	-0.00135	0.64253
YAL017W	YBR059C	P	P	PK	PK	0.00106	0.64756
YAL017W	YBR097W	P	P	PK	PK	-0.02018	0.15772
YAL017W	YBR125C	P	P	PK	PP	-0.01186	0.37404
YAL017W	YBR136W	P	P	PK	PK	-0.02545	0.078861
YAL017W	YBR160W	P	P	PK	PK	-0.00915	0.45729
YAL017W	YBR274W	P	P	PK	PK	-0.01776	0.20665
YAL017W	YBR276C	P	P	PK	PP	-0.01855	0.18977
YAL017W	YCL024W	P	P	PK	PK	-0.02994	0.038127
YAL017W	YCR008W	P	P	PK	PK	-0.02508	0.083195
YAL017W	YCR073C	P	P	PK	PK	-0.0069	0.52061
YAL017W	YCR079W	P	P	PK	PP	0.04121	0.0033143
YAL017W	YCR091W	P	P	PK	PK	0.00472	0.57449
YAL017W	YDL006W	P	P	PK	PP	-0.00809	0.48803
YAL017W	YDL017W	P	P	PK	PK	-0.0022	0.62696
YAL017W	YDL025C	P	P	PK	PK	-0.01722	0.21877
YAL017W	YDL028C	P	P	PK	PK	-0.02784	0.054274
YAL017W	YDL047W	P	P	PK	PP	-0.00082	0.65156
YAL017W	YDL079C	P	P	PK	PK	-0.01247	0.35463
YAL017W	YDL101C	P	P	PK	PK	-0.01298	0.33823
YAL017W	YDL108W	P	P	PK	PK	0.02683	0.06392
YAL017W	YDL127W	P	P	PK	PK	0	0.66473
YAL017W	YDL134C	P	P	PK	PP	-0.01779	0.20598
YAL017W	YDL159W	P	P	PK	PK	-0.01314	0.3334
YAL017W	YDL188C	P	P	PK	PP	-0.02549	0.078364
YAL017W	YDL214C	P	P	PK	PK	-0.02877	0.046633
YAL017W	YDL230W	P	P	PK	PP	0	0.66473
YAL017W	YDR028C	P	P	PK	PP	-0.00261	0.61925
YAL017W	YDR075W	P	P	PK	PP	0	0.66473
YAL017W	YDR122W	P	P	PK	PK	-0.02721	0.060102
YAL017W	YDR247W	P	P	PK	PK	-0.02506	0.083525
YAL017W	YDR283C	P	P	PK	PK	-0.02302	0.11032
YAL017W	YDR436W	P	P	PK	PP	-0.01959	0.16897
YAL017W	YDR466W	P	P	PK	PK	-0.00457	0.57789
YAL017W	YDR477W	P	P	PK	PK	0.00104	0.64774
YAL017W	YDR490C	P	P	PK	PK	-0.0052	0.56315
YAL017W	YDR507C	P	P	PK	PK	-0.01397	0.30707
YAL017W	YDR523C	P	P	PK	PK	-0.01492	0.27714
YAL017W	YER075C	P	P	PK	PP	0.00587	0.54699
YAL017W	YER089C	P	P	PK	PP	-0.00096	0.64919
YAL017W	YER123W	P	P	PK	PK	-0.00709	0.51539
YAL017W	YER129W	P	P	PK	PK	-0.03308	0.021301
YAL017W	YER133W	P	P	PK	PP	-0.00403	0.58993
YAL017W	YFL029C	P	P	PK	PK	-0.00981	0.43765
YAL017W	YFL033C	P	P	PK	PK	-0.00964	0.44281
YAL017W	YFL034C-B	P	P	PK	PK	-0.03039	0.035334
YAL017W	YFR014C	P	P	PK	PK	-0.01109	0.39822
YAL017W	YFR028C	P	P	PK	PP	0.03205	0.02595
YAL017W	YGL019W	P	P	PK	PK	-0.00396	0.59145
YAL017W	YGL021W	P	P	PK	PK	-0.00705	0.51658
YAL017W	YGL059W	P	P	PK	PK	-0.00502	0.56738
YAL017W	YGL083W	P	P	PK	PK	-0.02355	0.10266
YAL017W	YGL119W	P	P	PK	PK	-0.02734	0.058818
YAL017W	YGL134W	P	P	PK	PK	-0.00162	0.63767
YAL017W	YGL158W	P	P	PK	PK	-0.01548	0.26088
YAL017W	YGL179C	P	P	PK	PK	-0.02389	0.098176
YAL017W	YGL180W	P	P	PK	PK	0.00501	0.56775
YAL017W	YGR040W	P	P	PK	PK	-0.01762	0.20979
YAL017W	YGR052W	P	P	PK	PK	-0.00199	0.63089
YAL017W	YGR092W	P	P	PK	PK	-0.01963	0.1682
YAL017W	YGR109C	P	P	PK	PK	0	0.66473
YAL017W	YGR123C	P	P	PK	PP	0	0.66473
YAL017W	YGR188C	P	P	PK	PK	-0.00039	0.65858
YAL017W	YGR203W	P	P	PK	PP	0	0.66473
YAL017W	YGR262C	P	P	PK	PK	-0.01273	0.3464
YAL017W	YHL007C	P	P	PK	PK	0.00079	0.65199
YAL017W	YHR004C	P	P	PK	PP	-0.01126	0.39296
YAL017W	YHR030C	P	P	PK	PK	-0.0208	0.14669
YAL017W	YHR071W	P	P	PK	PK	-0.00745	0.50565
YAL017W	YHR076W	P	P	PK	PP	0	0.66473
YAL017W	YHR079C	P	P	PK	PK	-0.0103	0.42286
YAL017W	YHR082C	P	P	PK	PK	-0.01192	0.37207
YAL017W	YHR135C	P	P	PK	PK	-0.00294	0.61273
YAL017W	YHR205W	P	P	PK	PK	0.03794	0.007407
YAL017W	YIL035C	P	P	PK	PK	0	0.66473
YAL017W	YIL042C	P	P	PK	PK	0	0.66473
YAL017W	YIL095W	P	P	PK	PK	-0.02161	0.13269
YAL017W	YIL113W	P	P	PK	PP	0.00953	0.44597
YAL017W	YIL147C	P	P	PK	PK	-0.00213	0.62842
YAL017W	YIR026C	P	P	PK	PP	-0.01808	0.1997
YAL017W	YJL006C	P	P	PK	PK	0	0.66473
YAL017W	YJL057C	P	P	PK	PK	-0.01021	0.42543
YAL017W	YJL095W	P	P	PK	PK	-0.01156	0.38357
YAL017W	YJL106W	P	P	PK	PK	0.00107	0.64734
YAL017W	YJL128C	P	P	PK	PK	-0.03438	0.016351
YAL017W	YJL141C	P	P	PK	PK	-0.00406	0.58913
YAL017W	YJL164C	P	P	PK	PK	-0.02542	0.079215
YAL017W	YJL165C	P	P	PK	PK	-0.00067	0.65406
YAL017W	YJL187C	P	P	PK	PK	-0.00849	0.47675
YAL017W	YJR059W	P	P	PK	PK	-0.02257	0.11717
YAL017W	YJR066W	P	P	PK	PK	-0.02524	0.081367
YAL017W	YKL025C	P	P	PK	PK	0.00352	0.60086
YAL017W	YKL048C	P	P	PK	PK	-0.0201	0.15928
YAL017W	YKL101W	P	P	PK	PK	-0.00193	0.63207
YAL017W	YKL116C	P	P	PK	PK	-0.01186	0.37388
YAL017W	YKL126W	P	P	PK	PK	-0.00264	0.61863
YAL017W	YKL139W	P	P	PK	PK	-0.00904	0.46064
YAL017W	YKL161C	P	P	PK	PK	-0.0159	0.25045
YAL017W	YKL166C	P	P	PK	PK	-0.02988	0.038578
YAL017W	YKL168C	P	P	PK	PK	-0.01208	0.36683
YAL017W	YKL171W	P	P	PK	PK	-0.00031	0.65978
YAL017W	YKL190W	P	P	PK	PP	0	0.66473
YAL017W	YKL198C	P	P	PK	PK	-0.01159	0.38259
YAL017W	YKL203C	P	P	PK	PK	-0.00011	0.66301
YAL017W	YLL010C	P	P	PK	PP	-0.02579	0.074933
YAL017W	YLL019C	P	P	PK	PK	-0.0116	0.38214
YAL017W	YLR019W	P	P	PK	PP	-0.00942	0.44945
YAL017W	YLR096W	P	P	PK	PK	-0.01158	0.38292
YAL017W	YLR113W	P	P	PK	PK	-0.00783	0.49533
YAL017W	YLR210W	P	P	PK	PK	-0.00432	0.58341
YAL017W	YLR226W	P	P	PK	PK	0.00722	0.51206
YAL017W	YLR240W	P	P	PK	PK	-0.00958	0.4447
YAL017W	YLR248W	P	P	PK	PK	-0.01052	0.41583
YAL017W	YLR253W	P	P	PK	PK	0	0.66473
YAL017W	YLR361C	P	P	PK	PP	0	0.66473
YAL017W	YLR362W	P	P	PK	PK	-0.01891	0.18249
YAL017W	YLR433C	P	P	PK	PP	-0.01125	0.39313
YAL017W	YML016C	P	P	PK	PP	-0.00897	0.46271
YAL017W	YML057W	P	P	PK	PP	-0.02145	0.13536
YAL017W	YMR001C	P	P	PK	PK	-0.0135	0.32176
YAL017W	YMR036C	P	P	PK	PP	-0.00815	0.48633
YAL017W	YMR104C	P	P	PK	PK	-0.00253	0.62082
YAL017W	YMR139W	P	P	PK	PK	-0.00705	0.51643
YAL017W	YMR216C	P	P	PK	PK	-0.02663	0.065936
YAL017W	YMR277W	P	P	PK	PP	-0.0154	0.26289
YAL017W	YMR291W	P	P	PK	PK	-0.00333	0.60469
YAL017W	YNL020C	P	P	PK	PK	-0.00697	0.51877
YAL017W	YNL025C	P	P	PK	PK	0	0.66473
YAL017W	YNL032W	P	P	PK	PP	-0.01058	0.41423
YAL017W	YNL053W	P	P	PK	PP	-0.02045	0.15286
YAL017W	YNL056W	P	P	PK	PP	-0.01303	0.33669
YAL017W	YNL099C	P	P	PK	PP	-0.00118	0.64539
YAL017W	YNL154C	P	P	PK	PK	-0.02008	0.15964
YAL017W	YNL161W	P	P	PK	PK	0.03746	0.0082998
YAL017W	YNL183C	P	P	PK	PK	0.00431	0.58359
YAL017W	YNL201C	P	P	PK	PP	0	0.66473
YAL017W	YNL222W	P	P	PK	PP	0.02293	0.1118
YAL017W	YNL289W	P	P	PK	PK	-0.01593	0.24969
YAL017W	YNL298W	P	P	PK	PK	-0.00866	0.47159
YAL017W	YNL307C	P	P	PK	PK	-0.02066	0.14908
YAL017W	YNR031C	P	P	PK	PK	-0.00791	0.49313
YAL017W	YNR032W	P	P	PK	PP	0	0.66473
YAL017W	YNR047W	P	P	PK	PK	-0.01868	0.18713
YAL017W	YOL001W	P	P	PK	PK	-0.01394	0.30781
YAL017W	YOL016C	P	P	PK	PK	-0.01616	0.24392
YAL017W	YOL045W	P	P	PK	PK	-0.00788	0.49379
YAL017W	YOL100W	P	P	PK	PK	0.0143	0.29651
YAL017W	YOL113W	P	P	PK	PK	-0.01451	0.2901
YAL017W	YOL128C	P	P	PK	PK	-0.02555	0.077643
YAL017W	YOR014W	P	P	PK	PP	-0.01332	0.32746
YAL017W	YOR039W	P	P	PK	PK	-0.01277	0.34503
YAL017W	YOR061W	P	P	PK	PK	0	0.66473
YAL017W	YOR090C	P	P	PK	PP	0	0.66473
YAL017W	YOR119C	P	P	PK	PK	-0.0006	0.6551
YAL017W	YOR208W	P	P	PK	PP	0.00579	0.54897
YAL017W	YOR231W	P	P	PK	PK	-0.02926	0.04297
YAL017W	YOR233W	P	P	PK	PK	-0.0249	0.085416
YAL017W	YOR267C	P	P	PK	PK	-0.00712	0.5147
YAL017W	YOR351C	P	P	PK	PK	0	0.66473
YAL017W	YOR367W	P	P	PK	PP	0.00958	0.44447
YAL017W	YPL026C	P	P	PK	PK	0	0.66473
YAL017W	YPL031C	P	P	PK	PK	0	0.66473
YAL017W	YPL042C	P	P	PK	PK	-0.00656	0.52933
YAL017W	YPL109C	P	P	PK	PK	0	0.66473
YAL017W	YPL140C	P	P	PK	PK	0.00136	0.64221
YAL017W	YPL141C	P	P	PK	PK	-0.01561	0.25758
YAL017W	YPL150W	P	P	PK	PK	-0.01451	0.28994
YAL017W	YPL153C	P	P	PK	PK	0.01773	0.20732
YAL017W	YPL179W	P	P	PK	PP	-0.00517	0.56405
YAL017W	YPL203W	P	P	PK	PK	-0.02638	0.06852
YAL017W	YPL204W	P	P	PK	PK	-0.00088	0.65059
YAL017W	YPL209C	P	P	PK	PK	-0.00589	0.54636
YAL017W	YPL236C	P	P	PK	PK	0	0.66473
YAL017W	YPL256C	P	P	PK	PK	-0.00595	0.54491
YAL017W	YPR025C	P	P	PK	PK	0.01632	0.23975
YAL017W	YPR054W	P	P	PK	PK	0	0.66473
YAL017W	YPR073C	P	P	PK	PP	-0.01325	0.3298
YAL017W	YPR106W	P	P	PK	PK	-0.02617	0.070685
YAL017W	YPR111W	P	P	PK	PK	-0.01706	0.22247
YAL017W	YPR119W	P	P	PK	PK	-0.01665	0.23179
YAL017W	YPR120C	P	P	PK	PK	-0.013	0.3376
YAL017W	YPR161C	P	P	PK	PK	-0.02512	0.082732
YAL017W	MAL63	P	T	PK	TR	0	0.78849
YAL017W	MATA1	P	T	PK	TA	0	0.78849
YAL017W	YAL051W	P	T	PK	TR	-0.01719	0.42444
YAL017W	YBL005W	P	T	PK	TR	0.00355	0.7466
YAL017W	YBL008W	P	T	PK	TA	-0.00042	0.78424
YAL017W	YBL021C	P	T	PK	TR	0	0.78849
YAL017W	YBL054W	P	T	PK	TR	0.01174	0.58564
YAL017W	YBL103C	P	T	PK	TR	0.00375	0.74383
YAL017W	YBR033W	P	T	PK	TR	-0.01993	0.33546
YAL017W	YBR049C	P	T	PK	TR	-0.00571	0.71371
YAL017W	YBR083W	P	T	PK	TR	-0.01356	0.5359
YAL017W	YBR112C	P	T	PK	TA	-0.01317	0.54695
YAL017W	YBR150C	P	T	PK	TA	-0.01562	0.47423
YAL017W	YBR182C	P	T	PK	TR	-0.01899	0.36615
YAL017W	YBR239C	P	T	PK	TA	0	0.78849
YAL017W	YBR240C	P	T	PK	TR	0	0.78849
YAL017W	YBR267W	P	T	PK	TA	0.01153	0.59098
YAL017W	YBR297W	P	T	PK	TR	0	0.78849
YAL017W	YCL055W	P	T	PK	TR	-0.01454	0.50736
YAL017W	YCL066W	P	T	PK	TA	0	0.78849
YAL017W	YCL067C	P	T	PK	TA	0	0.78849
YAL017W	YCR018C	P	T	PK	TR	-0.00288	0.75563
YAL017W	YCR040W	P	T	PK	TA	0	0.78849
YAL017W	YCR065W	P	T	PK	TR	-0.00078	0.78045
YAL017W	YCR084C	P	T	PK	TA	-0.01114	0.60108
YAL017W	YCR096C	P	T	PK	TR	0	0.78849
YAL017W	YCR097W	P	T	PK	TA	0	0.78849
YAL017W	YCR106W	P	T	PK	TA	0	0.78849
YAL017W	YDL020C	P	T	PK	TR	-0.00092	0.7789
YAL017W	YDL048C	P	T	PK	TR	-0.02075	0.30931
YAL017W	YDL056W	P	T	PK	TR	-0.0026	0.7592
YAL017W	YDL106C	P	T	PK	TR	-0.01701	0.43035
YAL017W	YDL166C	P	T	PK	TA	-0.00401	0.74004
YAL017W	YDL170W	P	T	PK	TR	0	0.78849
YAL017W	YDL233W	P	T	PK	TR	-0.01201	0.57859
YAL017W	YDR009W	P	T	PK	TA	0	0.78849
YAL017W	YDR026C	P	T	PK	TR	-0.00389	0.74178
YAL017W	YDR034C	P	T	PK	TR	0.01371	0.53154
YAL017W	YDR043C	P	T	PK	TA	-0.05403	0.00053378
YAL017W	YDR049W	P	T	PK	TR	-0.00373	0.74402
YAL017W	YDR081C	P	T	PK	TR	-0.00471	0.72974
YAL017W	YDR123C	P	T	PK	TR	0	0.78849
YAL017W	YDR146C	P	T	PK	TR	0.00662	0.69801
YAL017W	YDR174W	P	T	PK	TR	0.00577	0.71282
YAL017W	YDR207C	P	T	PK	TA	-0.00918	0.64709
YAL017W	YDR213W	P	T	PK	TR	-0.00053	0.78307
YAL017W	YDR216W	P	T	PK	TR	-0.0344	0.04141
YAL017W	YDR253C	P	T	PK	TR	0	0.78849
YAL017W	YDR259C	P	T	PK	TA	-0.01912	0.36179
YAL017W	YDR266C	P	T	PK	TR	0.0024	0.76162
YAL017W	YDR277C	P	T	PK	TR	-0.04622	0.0037541
YAL017W	YDR310C	P	T	PK	TA	-0.00326	0.75051
YAL017W	YDR421W	P	T	PK	TR	-0.00466	0.73055
YAL017W	YDR423C	P	T	PK	TR	0	0.78849
YAL017W	YDR451C	P	T	PK	TA	0.00567	0.71446
YAL017W	YDR463W	P	T	PK	TR	-0.00122	0.77561
YAL017W	YDR501W	P	T	PK	TA	-0.01964	0.34489
YAL017W	YDR520C	P	T	PK	TA	0	0.78849
YAL017W	YEL009C	P	T	PK	TA	-0.0358	0.032348
YAL017W	YER028C	P	T	PK	TA	0	0.78849
YAL017W	YER040W	P	T	PK	TR	-0.00739	0.68363
YAL017W	YER045C	P	T	PK	TR	-0.00675	0.69571
YAL017W	YER051W	P	T	PK	TR	0	0.78849
YAL017W	YER068W	P	T	PK	TR	-0.01135	0.59577
YAL017W	YER088C	P	T	PK	TR	-0.0011	0.77696
YAL017W	YER108C	P	T	PK	TR	0	0.78849
YAL017W	YER109C	P	T	PK	TR	0	0.78849
YAL017W	YER111C	P	T	PK	TR	-0.02192	0.27278
YAL017W	YER130C	P	T	PK	TR	0	0.78849
YAL017W	YER161C	P	T	PK	TA	0.00841	0.66344
YAL017W	YER169W	P	T	PK	TA	-0.02567	0.16894
YAL017W	YER184C	P	T	PK	TR	0	0.78849
YAL017W	YFL021W	P	T	PK	TR	-0.005	0.72524
YAL017W	YFL031W	P	T	PK	TR	0	0.78849
YAL017W	YFL044C	P	T	PK	TR	0.01632	0.45236
YAL017W	YFL052W	P	T	PK	TR	0	0.78849
YAL017W	YFR034C	P	T	PK	TR	0.01269	0.56025
YAL017W	YGL013C	P	T	PK	TR	0.0078	0.67571
YAL017W	YGL035C	P	T	PK	TA	-0.01556	0.4761
YAL017W	YGL071W	P	T	PK	TR	-0.00778	0.67621
YAL017W	YGL073W	P	T	PK	TR	-0.01185	0.58268
YAL017W	YGL096W	P	T	PK	TA	-0.00679	0.69493
YAL017W	YGL131C	P	T	PK	TA	-0.02078	0.30837
YAL017W	YGL162W	P	T	PK	TA	-0.01923	0.35828
YAL017W	YGL166W	P	T	PK	TR	0	0.78849
YAL017W	YGL181W	P	T	PK	TR	-0.00289	0.75542
YAL017W	YGL192W	P	T	PK	TR	0	0.78849
YAL017W	YGL197W	P	T	PK	TA	0.00201	0.76641
YAL017W	YGL209W	P	T	PK	TA	0	0.78849
YAL017W	YGL237C	P	T	PK	TR	-0.00457	0.73179
YAL017W	YGL252C	P	T	PK	TR	0.00436	0.73501
YAL017W	YGL254W	P	T	PK	TR	0	0.78849
YAL017W	YGR044C	P	T	PK	TR	0	0.78849
YAL017W	YGR067C	P	T	PK	TR	0.02862	0.10678
YAL017W	YGR089W	P	T	PK	TR	-0.01818	0.3925
YAL017W	YGR097W	P	T	PK	TR	-0.00077	0.78053
YAL017W	YGR249W	P	T	PK	TR	0	0.78849
YAL017W	YGR288W	P	T	PK	TR	0	0.78849
YAL017W	YHL009C	P	T	PK	TR	0.01389	0.52641
YAL017W	YHL020C	P	T	PK	TA	-0.01553	0.47707
YAL017W	YHL027W	P	T	PK	TA	-0.01662	0.44277
YAL017W	YHR006W	P	T	PK	TR	0.01425	0.51598
YAL017W	YHR084W	P	T	PK	TR	-0.03568	0.033052
YAL017W	YHR124W	P	T	PK	TR	0	0.78849
YAL017W	YHR178W	P	T	PK	TR	0	0.78849
YAL017W	YHR206W	P	T	PK	TR	-0.02452	0.19817
YAL017W	YIL036W	P	T	PK	TR	0.02602	0.16062
YAL017W	YIL101C	P	T	PK	TA	-0.05182	0.00095079
YAL017W	YIL119C	P	T	PK	TR	-0.00918	0.64702
YAL017W	YIL122W	P	T	PK	TR	-0.01158	0.5898
YAL017W	YIL128W	P	T	PK	TR	-0.00418	0.73765
YAL017W	YIL131C	P	T	PK	TA	0	0.78849
YAL017W	YIR017C	P	T	PK	TR	0	0.78849
YAL017W	YIR018W	P	T	PK	TR	0	0.78849
YAL017W	YIR023W	P	T	PK	TR	-0.00121	0.77566
YAL017W	YIR033W	P	T	PK	TR	-0.02649	0.14981
YAL017W	YJL056C	P	T	PK	TR	-0.0209	0.30449
YAL017W	YJL089W	P	T	PK	TR	0	0.78849
YAL017W	YJL103C	P	T	PK	TR	-0.01062	0.61384
YAL017W	YJL110C	P	T	PK	TA	7e-05	0.78778
YAL017W	YJL127C	P	T	PK	TA	0	0.78849
YAL017W	YJL206C	P	T	PK	TA	-0.02178	0.2771
YAL017W	YJR060W	P	T	PK	TR	-0.02167	0.28054
YAL017W	YJR094C	P	T	PK	TR	-0.03137	0.068801
YAL017W	YJR127C	P	T	PK	TR	-0.00147	0.7728
YAL017W	YJR140C	P	T	PK	TR	0.0003	0.78545
YAL017W	YJR147W	P	T	PK	TR	0	0.78849
YAL017W	YKL005C	P	T	PK	TA	-0.02428	0.20443
YAL017W	YKL015W	P	T	PK	TR	-0.01537	0.482
YAL017W	YKL020C	P	T	PK	TR	-0.04741	0.0028383
YAL017W	YKL032C	P	T	PK	TA	-0.02073	0.30999
YAL017W	YKL038W	P	T	PK	TR	-0.01161	0.58914
YAL017W	YKL043W	P	T	PK	TR	0	0.78849
YAL017W	YKL062W	P	T	PK	TR	-0.04115	0.011376
YAL017W	YKL072W	P	T	PK	TA	0.04507	0.0048685
YAL017W	YKL109W	P	T	PK	TR	0.01299	0.55197
YAL017W	YKL112W	P	T	PK	TR	-0.02607	0.15936
YAL017W	YKL185W	P	T	PK	TA	-0.07423	9.652e-07
YAL017W	YKL222C	P	T	PK	TA	0	0.78849
YAL017W	YKR034W	P	T	PK	TA	-0.01276	0.55839
YAL017W	YKR064W	P	T	PK	TA	0	0.78849
YAL017W	YKR077W	P	T	PK	TR	0.01182	0.5835
YAL017W	YKR099W	P	T	PK	TR	-0.01343	0.53955
YAL017W	YLR013W	P	T	PK	TR	-0.02116	0.29643
YAL017W	YLR014C	P	T	PK	TR	-0.00591	0.71045
YAL017W	YLR098C	P	T	PK	TA	0.00153	0.7721
YAL017W	YLR131C	P	T	PK	TR	-0.01389	0.52651
YAL017W	YLR176C	P	T	PK	TA	-0.01162	0.58872
YAL017W	YLR182W	P	T	PK	TR	2e-05	0.7883
YAL017W	YLR183C	P	T	PK	TA	-0.00672	0.69623
YAL017W	YLR223C	P	T	PK	TR	-0.01384	0.52779
YAL017W	YLR228C	P	T	PK	TR	-0.00964	0.63674
YAL017W	YLR256W	P	T	PK	TR	-0.02927	0.095507
YAL017W	YLR266C	P	T	PK	TR	0	0.78849
YAL017W	YLR278C	P	T	PK	TR	-0.01329	0.54371
YAL017W	YLR403W	P	T	PK	TR	0.00087	0.77947
YAL017W	YLR451W	P	T	PK	TR	-0.00369	0.74458
YAL017W	YML007W	P	T	PK	TR	0.00297	0.7544
YAL017W	YML027W	P	T	PK	TA	-0.00821	0.66748
YAL017W	YML051W	P	T	PK	TA	0.00638	0.70231
YAL017W	YML076C	P	T	PK	TR	-0.02732	0.13187
YAL017W	YML081W	P	T	PK	TA	0.00191	0.76762
YAL017W	YML099C	P	T	PK	TR	0	0.78849
YAL017W	YML113W	P	T	PK	TA	0.01528	0.48465
YAL017W	YMR016C	P	T	PK	TA	-0.02533	0.17716
YAL017W	YMR019W	P	T	PK	TA	-0.00391	0.7415
YAL017W	YMR021C	P	T	PK	TR	-0.01109	0.60217
YAL017W	YMR037C	P	T	PK	TR	-0.04158	0.01037
YAL017W	YMR042W	P	T	PK	TR	0	0.78849
YAL017W	YMR043W	P	T	PK	TR	-0.00142	0.77337
YAL017W	YMR053C	P	T	PK	TR	-0.01763	0.41027
YAL017W	YMR070W	P	T	PK	TA	0	0.78849
YAL017W	YMR075W	P	T	PK	TR	-0.00527	0.721
YAL017W	YMR164C	P	T	PK	TR	0	0.78849
YAL017W	YMR172W	P	T	PK	TR	-0.02447	0.19942
YAL017W	YMR182C	P	T	PK	TR	0	0.78849
YAL017W	YMR280C	P	T	PK	TR	-0.02332	0.23119
YAL017W	YNL027W	P	T	PK	TR	0.00627	0.70422
YAL017W	YNL068C	P	T	PK	TR	-0.01322	0.54559
YAL017W	YNL103W	P	T	PK	TR	0.00198	0.76685
YAL017W	YNL132W	P	T	PK	TA	0.00427	0.73631
YAL017W	YNL139C	P	T	PK	TR	0.00546	0.71789
YAL017W	YNL167C	P	T	PK	TA	-0.03465	0.039649
YAL017W	YNL199C	P	T	PK	TA	0.01735	0.41926
YAL017W	YNL216W	P	T	PK	TR	-0.0252	0.18051
YAL017W	YNL257C	P	T	PK	TR	0.00181	0.76878
YAL017W	YNL309W	P	T	PK	TR	0.01493	0.49534
YAL017W	YNL312W	P	T	PK	TA	0.0027	0.75791
YAL017W	YNL314W	P	T	PK	TR	-0.00489	0.72689
YAL017W	YNR054C	P	T	PK	TA	-0.01144	0.59345
YAL017W	YNR063W	P	T	PK	TR	-0.00258	0.75945
YAL017W	YOL028C	P	T	PK	TA	0.00041	0.78432
YAL017W	YOL067C	P	T	PK	TR	0.0189	0.36914
YAL017W	YOL089C	P	T	PK	TR	-0.00398	0.74059
YAL017W	YOL108C	P	T	PK	TR	0	0.78849
YAL017W	YOL116W	P	T	PK	TR	0.01088	0.60732
YAL017W	YOR028C	P	T	PK	TR	-0.01941	0.3524
YAL017W	YOR032C	P	T	PK	TA	0	0.78849
YAL017W	YOR038C	P	T	PK	TA	-0.00503	0.7247
YAL017W	YOR066W	P	T	PK	TA	0.00945	0.64114
YAL017W	YOR077W	P	T	PK	TA	0.02638	0.15229
YAL017W	YOR113W	P	T	PK	TR	-0.04149	0.01059
YAL017W	YOR140W	P	T	PK	TR	0.00013	0.78721
YAL017W	YOR162C	P	T	PK	TR	-0.00234	0.76245
YAL017W	YOR229W	P	T	PK	TR	0.00418	0.73761
YAL017W	YOR230W	P	T	PK	TR	-0.03362	0.047519
YAL017W	YOR298C-A	P	T	PK	TR	0.03143	0.068187
YAL017W	YOR337W	P	T	PK	TA	-0.03324	0.050683
YAL017W	YOR344C	P	T	PK	TR	-0.02495	0.18687
YAL017W	YOR358W	P	T	PK	TR	-0.00648	0.70055
YAL017W	YOR363C	P	T	PK	TR	-0.01122	0.59901
YAL017W	YOR372C	P	T	PK	TR	0.00342	0.74833
YAL017W	YOR380W	P	T	PK	TR	0	0.78849
YAL017W	YPL038W	P	T	PK	TA	0.00691	0.69279
YAL017W	YPL049C	P	T	PK	TR	0.00315	0.752
YAL017W	YPL075W	P	T	PK	TR	0.00701	0.69082
YAL017W	YPL089C	P	T	PK	TR	-0.00886	0.65391
YAL017W	YPL128C	P	T	PK	TR	-0.01229	0.57106
YAL017W	YPL133C	P	T	PK	TR	-0.04815	0.0023791
YAL017W	YPL139C	P	T	PK	TR	-0.01455	0.50679
YAL017W	YPL177C	P	T	PK	TA	0	0.78849
YAL017W	YPL202C	P	T	PK	TR	0	0.78849
YAL017W	YPL230W	P	T	PK	TA	-0.03196	0.062516
YAL017W	YPL248C	P	T	PK	TR	-0.01918	0.35976
YAL017W	YPR008W	P	T	PK	TR	-0.01843	0.38436
YAL017W	YPR009W	P	T	PK	TR	0	0.78849
YAL017W	YPR022C	P	T	PK	TR	-0.01713	0.42644
YAL017W	YPR065W	P	T	PK	TA	-0.0005	0.78338
YAL017W	YPR104C	P	T	PK	TR	-0.00415	0.73808
YAL017W	YPR196W	P	T	PK	TR	0	0.78849
YAL017W	YPR199C	P	T	PK	TR	0	0.78849
YAR018C	YAL009W	P	P	PK	PP	0	0.66473
YAR018C	YAL017W	P	P	PK	PK	-0.0292	0.043371
YAR018C	YAR019C	P	P	PK	PK	0.05458	5.2301e-05
YAR018C	YBL009W	P	P	PK	PK	-0.02503	0.083783
YAR018C	YBL016W	P	P	PK	PK	-0.02655	0.066785
YAR018C	YBL056W	P	P	PK	PP	0.01369	0.31589
YAR018C	YBL088C	P	P	PK	PK	-0.00927	0.45398
YAR018C	YBL105C	P	P	PK	PK	-0.00862	0.47288
YAR018C	YBR028C	P	P	PK	PK	0.00122	0.6447
YAR018C	YBR059C	P	P	PK	PK	0.03415	0.017162
YAR018C	YBR097W	P	P	PK	PK	-0.00767	0.49961
YAR018C	YBR125C	P	P	PK	PP	-0.00774	0.49767
YAR018C	YBR136W	P	P	PK	PK	-0.0345	0.015931
YAR018C	YBR160W	P	P	PK	PK	0.00748	0.50503
YAR018C	YBR274W	P	P	PK	PK	-0.01867	0.1875
YAR018C	YBR276C	P	P	PK	PP	0.02918	0.043556
YAR018C	YCL024W	P	P	PK	PK	0.02252	0.11796
YAR018C	YCR008W	P	P	PK	PK	-0.01331	0.3277
YAR018C	YCR073C	P	P	PK	PK	0.03238	0.024369
YAR018C	YCR079W	P	P	PK	PP	0.03832	0.0067564
YAR018C	YCR091W	P	P	PK	PK	-0.02982	0.038946
YAR018C	YDL006W	P	P	PK	PP	-0.02627	0.06967
YAR018C	YDL017W	P	P	PK	PK	-0.03677	0.0097032
YAR018C	YDL025C	P	P	PK	PK	0.0132	0.33145
YAR018C	YDL028C	P	P	PK	PK	-0.04053	0.0039467
YAR018C	YDL047W	P	P	PK	PP	-0.01806	0.20017
YAR018C	YDL079C	P	P	PK	PK	-0.03389	0.018129
YAR018C	YDL101C	P	P	PK	PK	-0.01881	0.18466
YAR018C	YDL108W	P	P	PK	PK	-0.00487	0.57088
YAR018C	YDL127W	P	P	PK	PK	0	0.66473
YAR018C	YDL134C	P	P	PK	PP	-0.01946	0.17142
YAR018C	YDL159W	P	P	PK	PK	-0.02618	0.070613
YAR018C	YDL188C	P	P	PK	PP	0.00203	0.63021
YAR018C	YDL214C	P	P	PK	PK	-0.0265	0.067329
YAR018C	YDL230W	P	P	PK	PP	0	0.66473
YAR018C	YDR028C	P	P	PK	PP	-0.0093	0.45298
YAR018C	YDR075W	P	P	PK	PP	0	0.66473
YAR018C	YDR122W	P	P	PK	PK	0.01343	0.32396
YAR018C	YDR247W	P	P	PK	PK	0.01673	0.22996
YAR018C	YDR283C	P	P	PK	PK	-0.00359	0.5994
YAR018C	YDR436W	P	P	PK	PP	0.04716	0.00062605
YAR018C	YDR466W	P	P	PK	PK	-0.02694	0.062809
YAR018C	YDR477W	P	P	PK	PK	-0.00122	0.64477
YAR018C	YDR490C	P	P	PK	PK	0.04409	0.0015348
YAR018C	YDR507C	P	P	PK	PK	-0.02486	0.085914
YAR018C	YDR523C	P	P	PK	PK	-0.02291	0.11209
YAR018C	YER075C	P	P	PK	PP	-0.00098	0.64885
YAR018C	YER089C	P	P	PK	PP	-0.00838	0.4798
YAR018C	YER123W	P	P	PK	PK	-0.00219	0.62723
YAR018C	YER129W	P	P	PK	PK	-0.03505	0.014119
YAR018C	YER133W	P	P	PK	PP	0.03667	0.0099266
YAR018C	YFL029C	P	P	PK	PK	-0.03007	0.037268
YAR018C	YFL033C	P	P	PK	PK	-0.00512	0.56509
YAR018C	YFL034C-B	P	P	PK	PK	0.00853	0.4756
YAR018C	YFR014C	P	P	PK	PK	0.03715	0.0089191
YAR018C	YFR028C	P	P	PK	PP	-0.00829	0.48241
YAR018C	YGL019W	P	P	PK	PK	0.01962	0.16841
YAR018C	YGL021W	P	P	PK	PK	-0.00966	0.44208
YAR018C	YGL059W	P	P	PK	PK	-0.00709	0.51557
YAR018C	YGL083W	P	P	PK	PK	0.00098	0.64884
YAR018C	YGL119W	P	P	PK	PK	-0.03105	0.031371
YAR018C	YGL134W	P	P	PK	PK	0.0093	0.45288
YAR018C	YGL158W	P	P	PK	PK	-0.02626	0.06974
YAR018C	YGL179C	P	P	PK	PK	-0.0148	0.28105
YAR018C	YGL180W	P	P	PK	PK	-0.0075	0.50448
YAR018C	YGR040W	P	P	PK	PK	0.01172	0.3783
YAR018C	YGR052W	P	P	PK	PK	-0.01584	0.25183
YAR018C	YGR092W	P	P	PK	PK	0.01475	0.28249
YAR018C	YGR109C	P	P	PK	PK	0	0.66473
YAR018C	YGR123C	P	P	PK	PP	0	0.66473
YAR018C	YGR188C	P	P	PK	PK	-0.00899	0.46224
YAR018C	YGR203W	P	P	PK	PP	0	0.66473
YAR018C	YGR262C	P	P	PK	PK	0.0158	0.25285
YAR018C	YHL007C	P	P	PK	PK	-0.03104	0.031452
YAR018C	YHR004C	P	P	PK	PP	0.0088	0.46772
YAR018C	YHR030C	P	P	PK	PK	0.02558	0.077267
YAR018C	YHR071W	P	P	PK	PK	0.00602	0.5431
YAR018C	YHR076W	P	P	PK	PP	0	0.66473
YAR018C	YHR079C	P	P	PK	PK	0.03525	0.013524
YAR018C	YHR082C	P	P	PK	PK	-0.03701	0.0092007
YAR018C	YHR135C	P	P	PK	PK	-0.01274	0.34593
YAR018C	YHR205W	P	P	PK	PK	0.01358	0.31926
YAR018C	YIL035C	P	P	PK	PK	0	0.66473
YAR018C	YIL042C	P	P	PK	PK	0	0.66473
YAR018C	YIL095W	P	P	PK	PK	-0.0085	0.47634
YAR018C	YIL113W	P	P	PK	PP	0.00146	0.64059
YAR018C	YIL147C	P	P	PK	PK	0.0238	0.099351
YAR018C	YIR026C	P	P	PK	PP	-0.0276	0.056376
YAR018C	YJL006C	P	P	PK	PK	0	0.66473
YAR018C	YJL057C	P	P	PK	PK	0.02957	0.040674
YAR018C	YJL095W	P	P	PK	PK	-0.04877	0.0003798
YAR018C	YJL106W	P	P	PK	PK	0.03305	0.021431
YAR018C	YJL128C	P	P	PK	PK	-0.02393	0.09762
YAR018C	YJL141C	P	P	PK	PK	-0.01112	0.39725
YAR018C	YJL164C	P	P	PK	PK	0.01634	0.23936
YAR018C	YJL165C	P	P	PK	PK	-0.01657	0.23364
YAR018C	YJL187C	P	P	PK	PK	-0.00043	0.658
YAR018C	YJR059W	P	P	PK	PK	0.01481	0.28074
YAR018C	YJR066W	P	P	PK	PK	-0.02337	0.10525
YAR018C	YKL025C	P	P	PK	PK	-0.05557	3.6554e-05
YAR018C	YKL048C	P	P	PK	PK	-0.01627	0.24106
YAR018C	YKL101W	P	P	PK	PK	-0.02003	0.16052
YAR018C	YKL116C	P	P	PK	PK	-0.00994	0.4337
YAR018C	YKL126W	P	P	PK	PK	0.00342	0.60281
YAR018C	YKL139W	P	P	PK	PK	-0.03407	0.017467
YAR018C	YKL161C	P	P	PK	PK	0.00363	0.59851
YAR018C	YKL166C	P	P	PK	PK	0.02025	0.15651
YAR018C	YKL168C	P	P	PK	PK	0.01328	0.32889
YAR018C	YKL171W	P	P	PK	PK	0.01427	0.29742
YAR018C	YKL190W	P	P	PK	PP	0	0.66473
YAR018C	YKL198C	P	P	PK	PK	0.00394	0.59181
YAR018C	YKL203C	P	P	PK	PK	-0.01415	0.30134
YAR018C	YLL010C	P	P	PK	PP	-0.00227	0.62571
YAR018C	YLL019C	P	P	PK	PK	-0.01075	0.40896
YAR018C	YLR019W	P	P	PK	PP	0.01818	0.19747
YAR018C	YLR096W	P	P	PK	PK	-0.04258	0.0023166
YAR018C	YLR113W	P	P	PK	PK	0.02404	0.096197
YAR018C	YLR210W	P	P	PK	PK	-0.04723	0.00061365
YAR018C	YLR226W	P	P	PK	PK	-0.02218	0.12357
YAR018C	YLR240W	P	P	PK	PK	0.00327	0.60599
YAR018C	YLR248W	P	P	PK	PK	-0.00471	0.57461
YAR018C	YLR253W	P	P	PK	PK	0	0.66473
YAR018C	YLR361C	P	P	PK	PP	0	0.66473
YAR018C	YLR362W	P	P	PK	PK	-0.01865	0.18777
YAR018C	YLR433C	P	P	PK	PP	-0.01245	0.35517
YAR018C	YML016C	P	P	PK	PP	-0.00815	0.48619
YAR018C	YML057W	P	P	PK	PP	-0.00955	0.44546
YAR018C	YMR001C	P	P	PK	PK	-0.03584	0.011921
YAR018C	YMR036C	P	P	PK	PP	0.00227	0.62568
YAR018C	YMR104C	P	P	PK	PK	0.00047	0.65723
YAR018C	YMR139W	P	P	PK	PK	-0.00236	0.62396
YAR018C	YMR216C	P	P	PK	PK	-0.00804	0.4894
YAR018C	YMR277W	P	P	PK	PP	0.00443	0.58094
YAR018C	YMR291W	P	P	PK	PK	-0.02337	0.10524
YAR018C	YNL020C	P	P	PK	PK	0.00444	0.58084
YAR018C	YNL025C	P	P	PK	PK	0	0.66473
YAR018C	YNL032W	P	P	PK	PP	-0.00689	0.52079
YAR018C	YNL053W	P	P	PK	PP	-0.02561	0.076962
YAR018C	YNL056W	P	P	PK	PP	0.00809	0.48801
YAR018C	YNL099C	P	P	PK	PP	-0.01494	0.27662
YAR018C	YNL154C	P	P	PK	PK	-0.03108	0.031237
YAR018C	YNL161W	P	P	PK	PK	-0.01481	0.28075
YAR018C	YNL183C	P	P	PK	PK	0.02177	0.13016
YAR018C	YNL201C	P	P	PK	PP	0	0.66473
YAR018C	YNL222W	P	P	PK	PP	-0.01912	0.17838
YAR018C	YNL289W	P	P	PK	PK	0.02213	0.12437
YAR018C	YNL298W	P	P	PK	PK	-0.03219	0.025303
YAR018C	YNL307C	P	P	PK	PK	-0.01858	0.1893
YAR018C	YNR031C	P	P	PK	PK	-0.0156	0.258
YAR018C	YNR032W	P	P	PK	PP	0	0.66473
YAR018C	YNR047W	P	P	PK	PK	-0.01342	0.32426
YAR018C	YOL001W	P	P	PK	PK	-0.0326	0.023355
YAR018C	YOL016C	P	P	PK	PK	-0.00323	0.60681
YAR018C	YOL045W	P	P	PK	PK	-0.00853	0.47554
YAR018C	YOL100W	P	P	PK	PK	0.01281	0.34386
YAR018C	YOL113W	P	P	PK	PK	-0.01617	0.24373
YAR018C	YOL128C	P	P	PK	PK	0.01294	0.33963
YAR018C	YOR014W	P	P	PK	PP	-0.00863	0.47258
YAR018C	YOR039W	P	P	PK	PK	-0.03273	0.022778
YAR018C	YOR061W	P	P	PK	PK	0	0.66473
YAR018C	YOR090C	P	P	PK	PP	0	0.66473
YAR018C	YOR119C	P	P	PK	PK	-0.04053	0.0039458
YAR018C	YOR208W	P	P	PK	PP	0.03915	0.0055526
YAR018C	YOR231W	P	P	PK	PK	-0.03222	0.025147
YAR018C	YOR233W	P	P	PK	PK	-0.02284	0.11311
YAR018C	YOR267C	P	P	PK	PK	-0.01474	0.2828
YAR018C	YOR351C	P	P	PK	PK	0	0.66473
YAR018C	YOR367W	P	P	PK	PP	-0.01539	0.26328
YAR018C	YPL026C	P	P	PK	PK	0	0.66473
YAR018C	YPL031C	P	P	PK	PK	0	0.66473
YAR018C	YPL042C	P	P	PK	PK	-0.0185	0.19079
YAR018C	YPL109C	P	P	PK	PK	0	0.66473
YAR018C	YPL140C	P	P	PK	PK	-0.02605	0.072004
YAR018C	YPL141C	P	P	PK	PK	-0.01772	0.20751
YAR018C	YPL150W	P	P	PK	PK	0.01085	0.40574
YAR018C	YPL153C	P	P	PK	PK	-0.01839	0.19309
YAR018C	YPL179W	P	P	PK	PP	0.03121	0.030477
YAR018C	YPL203W	P	P	PK	PK	-0.00865	0.472
YAR018C	YPL204W	P	P	PK	PK	-0.02668	0.065426
YAR018C	YPL209C	P	P	PK	PK	0.03178	0.027341
YAR018C	YPL236C	P	P	PK	PK	0	0.66473
YAR018C	YPL256C	P	P	PK	PK	-0.00918	0.45658
YAR018C	YPR025C	P	P	PK	PK	0.00687	0.52138
YAR018C	YPR054W	P	P	PK	PK	0	0.66473
YAR018C	YPR073C	P	P	PK	PP	0.01491	0.27758
YAR018C	YPR106W	P	P	PK	PK	0.01112	0.39713
YAR018C	YPR111W	P	P	PK	PK	-0.0295	0.041186
YAR018C	YPR119W	P	P	PK	PK	-0.01799	0.20164
YAR018C	YPR120C	P	P	PK	PK	-0.03788	0.0075245
YAR018C	YPR161C	P	P	PK	PK	-0.02108	0.14174
YAR018C	MAL63	P	T	PK	TR	0	0.78849
YAR018C	MATA1	P	T	PK	TA	0	0.78849
YAR018C	YAL051W	P	T	PK	TR	-0.02867	0.10588
YAR018C	YBL005W	P	T	PK	TR	-0.02674	0.14425
YAR018C	YBL008W	P	T	PK	TA	-0.00061	0.78225
YAR018C	YBL021C	P	T	PK	TR	0	0.78849
YAR018C	YBL054W	P	T	PK	TR	-0.01415	0.51866
YAR018C	YBL103C	P	T	PK	TR	-0.02159	0.28303
YAR018C	YBR033W	P	T	PK	TR	0.0303	0.081229
YAR018C	YBR049C	P	T	PK	TR	-0.0135	0.5377
YAR018C	YBR083W	P	T	PK	TR	-0.03483	0.038424
YAR018C	YBR112C	P	T	PK	TA	-0.00237	0.76199
YAR018C	YBR150C	P	T	PK	TA	0.0282	0.1145
YAR018C	YBR182C	P	T	PK	TR	0.02218	0.26477
YAR018C	YBR239C	P	T	PK	TA	0	0.78849
YAR018C	YBR240C	P	T	PK	TR	0	0.78849
YAR018C	YBR267W	P	T	PK	TA	-0.01373	0.531
YAR018C	YBR297W	P	T	PK	TR	0	0.78849
YAR018C	YCL055W	P	T	PK	TR	-0.01356	0.53581
YAR018C	YCL066W	P	T	PK	TA	0	0.78849
YAR018C	YCL067C	P	T	PK	TA	0	0.78849
YAR018C	YCR018C	P	T	PK	TR	0.04969	0.0016326
YAR018C	YCR040W	P	T	PK	TA	0	0.78849
YAR018C	YCR065W	P	T	PK	TR	0.01506	0.49148
YAR018C	YCR084C	P	T	PK	TA	-0.01406	0.52144
YAR018C	YCR096C	P	T	PK	TR	0	0.78849
YAR018C	YCR097W	P	T	PK	TA	0	0.78849
YAR018C	YCR106W	P	T	PK	TA	0	0.78849
YAR018C	YDL020C	P	T	PK	TR	0.03313	0.051697
YAR018C	YDL048C	P	T	PK	TR	0.07083	3.0783e-06
YAR018C	YDL056W	P	T	PK	TR	-0.02106	0.29934
YAR018C	YDL106C	P	T	PK	TR	-0.06143	6.3964e-05
YAR018C	YDL166C	P	T	PK	TA	0.01787	0.40259
YAR018C	YDL170W	P	T	PK	TR	0	0.78849
YAR018C	YDL233W	P	T	PK	TR	-0.01709	0.42774
YAR018C	YDR009W	P	T	PK	TA	0	0.78849
YAR018C	YDR026C	P	T	PK	TR	0.00938	0.64262
YAR018C	YDR034C	P	T	PK	TR	-0.02402	0.2116
YAR018C	YDR043C	P	T	PK	TA	-0.05429	0.00049698
YAR018C	YDR049W	P	T	PK	TR	0.03463	0.039799
YAR018C	YDR081C	P	T	PK	TR	-0.01086	0.60803
YAR018C	YDR123C	P	T	PK	TR	0	0.78849
YAR018C	YDR146C	P	T	PK	TR	-0.04999	0.001515
YAR018C	YDR174W	P	T	PK	TR	0.00109	0.77709
YAR018C	YDR207C	P	T	PK	TA	-0.06812	7.6764e-06
YAR018C	YDR213W	P	T	PK	TR	0.01531	0.48384
YAR018C	YDR216W	P	T	PK	TR	-0.02815	0.11543
YAR018C	YDR253C	P	T	PK	TR	0	0.78849
YAR018C	YDR259C	P	T	PK	TA	-0.02539	0.17574
YAR018C	YDR266C	P	T	PK	TR	-0.0206	0.31421
YAR018C	YDR277C	P	T	PK	TR	0.00612	0.70685
YAR018C	YDR310C	P	T	PK	TA	-0.01556	0.47606
YAR018C	YDR421W	P	T	PK	TR	0.00697	0.69166
YAR018C	YDR423C	P	T	PK	TR	0	0.78849
YAR018C	YDR451C	P	T	PK	TA	-0.03733	0.024312
YAR018C	YDR463W	P	T	PK	TR	-0.0123	0.57092
YAR018C	YDR501W	P	T	PK	TA	-0.02263	0.25138
YAR018C	YDR520C	P	T	PK	TA	0	0.78849
YAR018C	YEL009C	P	T	PK	TA	-0.03646	0.028667
YAR018C	YER028C	P	T	PK	TA	0	0.78849
YAR018C	YER040W	P	T	PK	TR	-0.05849	0.00015279
YAR018C	YER045C	P	T	PK	TR	0.00649	0.70039
YAR018C	YER051W	P	T	PK	TR	0	0.78849
YAR018C	YER068W	P	T	PK	TR	0.02227	0.26206
YAR018C	YER088C	P	T	PK	TR	-0.03225	0.059698
YAR018C	YER108C	P	T	PK	TR	0	0.78849
YAR018C	YER109C	P	T	PK	TR	0	0.78849
YAR018C	YER111C	P	T	PK	TR	-0.04235	0.0088275
YAR018C	YER130C	P	T	PK	TR	0	0.78849
YAR018C	YER161C	P	T	PK	TA	-0.0181	0.39508
YAR018C	YER169W	P	T	PK	TA	-0.00683	0.69423
YAR018C	YER184C	P	T	PK	TR	0	0.78849
YAR018C	YFL021W	P	T	PK	TR	0.02683	0.14226
YAR018C	YFL031W	P	T	PK	TR	0	0.78849
YAR018C	YFL044C	P	T	PK	TR	0.01167	0.58757
YAR018C	YFL052W	P	T	PK	TR	0	0.78849
YAR018C	YFR034C	P	T	PK	TR	-0.01557	0.47596
YAR018C	YGL013C	P	T	PK	TR	0.01279	0.55766
YAR018C	YGL035C	P	T	PK	TA	0.02237	0.25925
YAR018C	YGL071W	P	T	PK	TR	-0.02063	0.31311
YAR018C	YGL073W	P	T	PK	TR	-0.00998	0.62905
YAR018C	YGL096W	P	T	PK	TA	-0.03431	0.042082
YAR018C	YGL131C	P	T	PK	TA	-0.01281	0.55703
YAR018C	YGL162W	P	T	PK	TA	-0.05902	0.00013125
YAR018C	YGL166W	P	T	PK	TR	0	0.78849
YAR018C	YGL181W	P	T	PK	TR	0.0037	0.74445
YAR018C	YGL192W	P	T	PK	TR	0	0.78849
YAR018C	YGL197W	P	T	PK	TA	-0.03306	0.052227
YAR018C	YGL209W	P	T	PK	TA	0	0.78849
YAR018C	YGL237C	P	T	PK	TR	0.0011	0.77696
YAR018C	YGL252C	P	T	PK	TR	0.00162	0.77102
YAR018C	YGL254W	P	T	PK	TR	0	0.78849
YAR018C	YGR044C	P	T	PK	TR	0	0.78849
YAR018C	YGR067C	P	T	PK	TR	0.03312	0.051778
YAR018C	YGR089W	P	T	PK	TR	0.00952	0.63957
YAR018C	YGR097W	P	T	PK	TR	0.01161	0.58916
YAR018C	YGR249W	P	T	PK	TR	0	0.78849
YAR018C	YGR288W	P	T	PK	TR	0	0.78849
YAR018C	YHL009C	P	T	PK	TR	-0.01757	0.4122
YAR018C	YHL020C	P	T	PK	TA	-0.00573	0.71333
YAR018C	YHL027W	P	T	PK	TA	-0.02324	0.2336
YAR018C	YHR006W	P	T	PK	TR	0.00756	0.68041
YAR018C	YHR084W	P	T	PK	TR	-0.05059	0.0013039
YAR018C	YHR124W	P	T	PK	TR	0	0.78849
YAR018C	YHR178W	P	T	PK	TR	0	0.78849
YAR018C	YHR206W	P	T	PK	TR	-0.04557	0.0043499
YAR018C	YIL036W	P	T	PK	TR	-0.00312	0.75236
YAR018C	YIL101C	P	T	PK	TA	-0.0409	0.011969
YAR018C	YIL119C	P	T	PK	TR	-0.0361	0.030623
YAR018C	YIL122W	P	T	PK	TR	0.009	0.65098
YAR018C	YIL128W	P	T	PK	TR	0.01394	0.52484
YAR018C	YIL131C	P	T	PK	TA	0	0.78849
YAR018C	YIR017C	P	T	PK	TR	0	0.78849
YAR018C	YIR018W	P	T	PK	TR	0	0.78849
YAR018C	YIR023W	P	T	PK	TR	-0.0338	0.045989
YAR018C	YIR033W	P	T	PK	TR	-0.01733	0.42001
YAR018C	YJL056C	P	T	PK	TR	0.02363	0.22239
YAR018C	YJL089W	P	T	PK	TR	0	0.78849
YAR018C	YJL103C	P	T	PK	TR	-0.01291	0.55432
YAR018C	YJL110C	P	T	PK	TA	-0.01184	0.58295
YAR018C	YJL127C	P	T	PK	TA	0	0.78849
YAR018C	YJL206C	P	T	PK	TA	0.00799	0.67195
YAR018C	YJR060W	P	T	PK	TR	-0.04757	0.0027349
YAR018C	YJR094C	P	T	PK	TR	-0.00691	0.6928
YAR018C	YJR127C	P	T	PK	TR	-0.02492	0.18767
YAR018C	YJR140C	P	T	PK	TR	0.02052	0.31669
YAR018C	YJR147W	P	T	PK	TR	0	0.78849
YAR018C	YKL005C	P	T	PK	TA	0.04489	0.0050686
YAR018C	YKL015W	P	T	PK	TR	-0.01569	0.47197
YAR018C	YKL020C	P	T	PK	TR	-0.03277	0.054856
YAR018C	YKL032C	P	T	PK	TA	-0.06293	4.0277e-05
YAR018C	YKL038W	P	T	PK	TR	-0.04337	0.0071143
YAR018C	YKL043W	P	T	PK	TR	0	0.78849
YAR018C	YKL062W	P	T	PK	TR	-0.00461	0.73128
YAR018C	YKL072W	P	T	PK	TA	0.01119	0.59973
YAR018C	YKL109W	P	T	PK	TR	0.03373	0.046595
YAR018C	YKL112W	P	T	PK	TR	-0.02468	0.19377
YAR018C	YKL185W	P	T	PK	TA	-0.0471	0.0030546
YAR018C	YKL222C	P	T	PK	TA	0	0.78849
YAR018C	YKR034W	P	T	PK	TA	-0.01209	0.57651
YAR018C	YKR064W	P	T	PK	TA	0	0.78849
YAR018C	YKR077W	P	T	PK	TR	0.00193	0.76738
YAR018C	YKR099W	P	T	PK	TR	-0.01381	0.52875
YAR018C	YLR013W	P	T	PK	TR	-0.01209	0.57647
YAR018C	YLR014C	P	T	PK	TR	-0.00494	0.72613
YAR018C	YLR098C	P	T	PK	TA	-0.033	0.052781
YAR018C	YLR131C	P	T	PK	TR	-0.0468	0.0032783
YAR018C	YLR176C	P	T	PK	TA	-0.05419	0.00051146
YAR018C	YLR182W	P	T	PK	TR	-0.01039	0.61931
YAR018C	YLR183C	P	T	PK	TA	-0.01251	0.56526
YAR018C	YLR223C	P	T	PK	TR	0.02445	0.20007
YAR018C	YLR228C	P	T	PK	TR	-0.0287	0.10524
YAR018C	YLR256W	P	T	PK	TR	-0.03997	0.014485
YAR018C	YLR266C	P	T	PK	TR	0	0.78849
YAR018C	YLR278C	P	T	PK	TR	-0.00842	0.66325
YAR018C	YLR403W	P	T	PK	TR	0.00092	0.77894
YAR018C	YLR451W	P	T	PK	TR	0.00688	0.69322
YAR018C	YML007W	P	T	PK	TR	0.00373	0.74402
YAR018C	YML027W	P	T	PK	TA	0.00974	0.63441
YAR018C	YML051W	P	T	PK	TA	-0.01158	0.58993
YAR018C	YML076C	P	T	PK	TR	-0.00981	0.63292
YAR018C	YML081W	P	T	PK	TA	-0.04594	0.0039986
YAR018C	YML099C	P	T	PK	TR	0	0.78849
YAR018C	YML113W	P	T	PK	TA	-0.02494	0.18716
YAR018C	YMR016C	P	T	PK	TA	-0.05404	0.00053122
YAR018C	YMR019W	P	T	PK	TA	-0.00156	0.77175
YAR018C	YMR021C	P	T	PK	TR	0.00917	0.6472
YAR018C	YMR037C	P	T	PK	TR	-0.07508	7.1645e-07
YAR018C	YMR042W	P	T	PK	TR	0	0.78849
YAR018C	YMR043W	P	T	PK	TR	-0.0447	0.0052885
YAR018C	YMR053C	P	T	PK	TR	-0.00307	0.7531
YAR018C	YMR070W	P	T	PK	TA	0	0.78849
YAR018C	YMR075W	P	T	PK	TR	-0.00534	0.71985
YAR018C	YMR164C	P	T	PK	TR	0	0.78849
YAR018C	YMR172W	P	T	PK	TR	-0.02461	0.19579
YAR018C	YMR182C	P	T	PK	TR	0	0.78849
YAR018C	YMR280C	P	T	PK	TR	-0.03016	0.082991
YAR018C	YNL027W	P	T	PK	TR	-0.11058	1.1836e-13
YAR018C	YNL068C	P	T	PK	TR	-0.00439	0.73451
YAR018C	YNL103W	P	T	PK	TR	-0.00576	0.71288
YAR018C	YNL132W	P	T	PK	TA	-0.01502	0.49266
YAR018C	YNL139C	P	T	PK	TR	-0.00979	0.63335
YAR018C	YNL167C	P	T	PK	TA	-0.06051	8.4802e-05
YAR018C	YNL199C	P	T	PK	TA	-0.0227	0.24936
YAR018C	YNL216W	P	T	PK	TR	-0.0357	0.032886
YAR018C	YNL257C	P	T	PK	TR	0.00115	0.77643
YAR018C	YNL309W	P	T	PK	TR	-0.00018	0.78672
YAR018C	YNL312W	P	T	PK	TA	-0.01967	0.34385
YAR018C	YNL314W	P	T	PK	TR	-0.00654	0.69947
YAR018C	YNR054C	P	T	PK	TA	-0.05592	0.00031737
YAR018C	YNR063W	P	T	PK	TR	-0.00983	0.63242
YAR018C	YOL028C	P	T	PK	TA	-0.00112	0.7767
YAR018C	YOL067C	P	T	PK	TR	-0.0022	0.76417
YAR018C	YOL089C	P	T	PK	TR	0.00081	0.78005
YAR018C	YOL108C	P	T	PK	TR	0	0.78849
YAR018C	YOL116W	P	T	PK	TR	-0.00624	0.70473
YAR018C	YOR028C	P	T	PK	TR	-0.08077	8.294e-08
YAR018C	YOR032C	P	T	PK	TA	0	0.78849
YAR018C	YOR038C	P	T	PK	TA	-0.02124	0.29392
YAR018C	YOR066W	P	T	PK	TA	-0.0008	0.78016
YAR018C	YOR077W	P	T	PK	TA	-0.04241	0.0087204
YAR018C	YOR113W	P	T	PK	TR	0.00516	0.72278
YAR018C	YOR140W	P	T	PK	TR	-0.02551	0.17268
YAR018C	YOR162C	P	T	PK	TR	-0.0237	0.22043
YAR018C	YOR229W	P	T	PK	TR	0.00101	0.77788
YAR018C	YOR230W	P	T	PK	TR	-0.03031	0.081146
YAR018C	YOR298C-A	P	T	PK	TR	-0.03009	0.083898
YAR018C	YOR337W	P	T	PK	TA	-0.03609	0.030688
YAR018C	YOR344C	P	T	PK	TR	0.04465	0.0053561
YAR018C	YOR358W	P	T	PK	TR	-0.01894	0.36785
YAR018C	YOR363C	P	T	PK	TR	-0.02065	0.31238
YAR018C	YOR372C	P	T	PK	TR	-0.01216	0.57453
YAR018C	YOR380W	P	T	PK	TR	0	0.78849
YAR018C	YPL038W	P	T	PK	TA	-0.00049	0.78353
YAR018C	YPL049C	P	T	PK	TR	-0.03561	0.033433
YAR018C	YPL075W	P	T	PK	TR	-0.02754	0.12724
YAR018C	YPL089C	P	T	PK	TR	-0.01798	0.39888
YAR018C	YPL128C	P	T	PK	TR	0.01014	0.6253
YAR018C	YPL133C	P	T	PK	TR	-0.05687	0.00024252
YAR018C	YPL139C	P	T	PK	TR	0.00242	0.76145
YAR018C	YPL177C	P	T	PK	TA	0	0.78849
YAR018C	YPL202C	P	T	PK	TR	0	0.78849
YAR018C	YPL230W	P	T	PK	TA	0.00746	0.68232
YAR018C	YPL248C	P	T	PK	TR	0.01318	0.54668
YAR018C	YPR008W	P	T	PK	TR	-0.01848	0.3827
YAR018C	YPR009W	P	T	PK	TR	0	0.78849
YAR018C	YPR022C	P	T	PK	TR	0.01532	0.4836
YAR018C	YPR065W	P	T	PK	TA	-0.05249	0.00079893
YAR018C	YPR104C	P	T	PK	TR	-0.01013	0.62543
YAR018C	YPR196W	P	T	PK	TR	0	0.78849
YAR018C	YPR199C	P	T	PK	TR	0	0.78849
YAR019C	YAL009W	P	P	PK	PP	0	0.66473
YAR019C	YAL017W	P	P	PK	PK	0.02872	0.047025
YAR019C	YAR018C	P	P	PK	PK	-0.01626	0.24125
YAR019C	YBL009W	P	P	PK	PK	-0.02228	0.12185
YAR019C	YBL016W	P	P	PK	PK	0.03411	0.017309
YAR019C	YBL056W	P	P	PK	PP	-0.02939	0.041982
YAR019C	YBL088C	P	P	PK	PK	-0.05296	9.3352e-05
YAR019C	YBL105C	P	P	PK	PK	0.05005	0.00024835
YAR019C	YBR028C	P	P	PK	PK	-0.03966	0.0048985
YAR019C	YBR059C	P	P	PK	PK	0.03027	0.036023
YAR019C	YBR097W	P	P	PK	PK	-0.03898	0.0057804
YAR019C	YBR125C	P	P	PK	PP	-0.01114	0.39666
YAR019C	YBR136W	P	P	PK	PK	-0.03122	0.030409
YAR019C	YBR160W	P	P	PK	PK	-0.00099	0.64874
YAR019C	YBR274W	P	P	PK	PK	-0.00268	0.61788
YAR019C	YBR276C	P	P	PK	PP	0.0279	0.05378
YAR019C	YCL024W	P	P	PK	PK	-0.01297	0.3387
YAR019C	YCR008W	P	P	PK	PK	-0.01781	0.20563
YAR019C	YCR073C	P	P	PK	PK	0.03127	0.030113
YAR019C	YCR079W	P	P	PK	PP	0.05561	3.5941e-05
YAR019C	YCR091W	P	P	PK	PK	-0.03854	0.0064317
YAR019C	YDL006W	P	P	PK	PP	-0.02836	0.049749
YAR019C	YDL017W	P	P	PK	PK	0.01501	0.27458
YAR019C	YDL025C	P	P	PK	PK	-0.04485	0.00124
YAR019C	YDL028C	P	P	PK	PK	0.02141	0.13598
YAR019C	YDL047W	P	P	PK	PP	-0.02783	0.054379
YAR019C	YDL079C	P	P	PK	PK	0.03659	0.010123
YAR019C	YDL101C	P	P	PK	PK	-0.01539	0.2633
YAR019C	YDL108W	P	P	PK	PK	0.07306	2.1313e-08
YAR019C	YDL127W	P	P	PK	PK	0	0.66473
YAR019C	YDL134C	P	P	PK	PP	-0.00833	0.48117
YAR019C	YDL159W	P	P	PK	PK	-0.04185	0.0027957
YAR019C	YDL188C	P	P	PK	PP	0.01923	0.17618
YAR019C	YDL214C	P	P	PK	PK	-0.00269	0.61762
YAR019C	YDL230W	P	P	PK	PP	0	0.66473
YAR019C	YDR028C	P	P	PK	PP	-0.01849	0.191
YAR019C	YDR075W	P	P	PK	PP	0	0.66473
YAR019C	YDR122W	P	P	PK	PK	0.0172	0.21936
YAR019C	YDR247W	P	P	PK	PK	-0.03144	0.029191
YAR019C	YDR283C	P	P	PK	PK	-0.03735	0.0085054
YAR019C	YDR436W	P	P	PK	PP	0.02203	0.12595
YAR019C	YDR466W	P	P	PK	PK	-0.02606	0.071918
YAR019C	YDR477W	P	P	PK	PK	-0.01081	0.40681
YAR019C	YDR490C	P	P	PK	PK	-0.00799	0.49083
YAR019C	YDR507C	P	P	PK	PK	-0.0085	0.47627
YAR019C	YDR523C	P	P	PK	PK	-0.00713	0.51437
YAR019C	YER075C	P	P	PK	PP	0.02471	0.087654
YAR019C	YER089C	P	P	PK	PP	-0.00867	0.47156
YAR019C	YER123W	P	P	PK	PK	-0.00156	0.63881
YAR019C	YER129W	P	P	PK	PK	-0.01195	0.37113
YAR019C	YER133W	P	P	PK	PP	0.04179	0.0028436
YAR019C	YFL029C	P	P	PK	PK	-0.01629	0.24054
YAR019C	YFL033C	P	P	PK	PK	-0.04288	0.0021333
YAR019C	YFL034C-B	P	P	PK	PK	-0.05888	1.0483e-05
YAR019C	YFR014C	P	P	PK	PK	-0.0521	0.00012579
YAR019C	YFR028C	P	P	PK	PP	0.0305	0.034664
YAR019C	YGL019W	P	P	PK	PK	-0.01644	0.23682
YAR019C	YGL021W	P	P	PK	PK	0.03064	0.033795
YAR019C	YGL059W	P	P	PK	PK	0.00417	0.58673
YAR019C	YGL083W	P	P	PK	PK	-0.0352	0.01365
YAR019C	YGL119W	P	P	PK	PK	-0.02977	0.039302
YAR019C	YGL134W	P	P	PK	PK	-0.01994	0.1623
YAR019C	YGL158W	P	P	PK	PK	-0.01879	0.18504
YAR019C	YGL179C	P	P	PK	PK	-0.03459	0.015628
YAR019C	YGL180W	P	P	PK	PK	0.03675	0.009762
YAR019C	YGR040W	P	P	PK	PK	-0.03086	0.032492
YAR019C	YGR052W	P	P	PK	PK	-0.0305	0.03467
YAR019C	YGR092W	P	P	PK	PK	0.0161	0.24544
YAR019C	YGR109C	P	P	PK	PK	0	0.66473
YAR019C	YGR123C	P	P	PK	PP	0	0.66473
YAR019C	YGR188C	P	P	PK	PK	-0.01293	0.33979
YAR019C	YGR203W	P	P	PK	PP	0	0.66473
YAR019C	YGR262C	P	P	PK	PK	-0.08013	5.5957e-10
YAR019C	YHL007C	P	P	PK	PK	-0.01098	0.40178
YAR019C	YHR004C	P	P	PK	PP	0.00637	0.53437
YAR019C	YHR030C	P	P	PK	PK	0.01786	0.20451
YAR019C	YHR071W	P	P	PK	PK	0.018	0.20144
YAR019C	YHR076W	P	P	PK	PP	0	0.66473
YAR019C	YHR079C	P	P	PK	PK	-0.04737	0.00058789
YAR019C	YHR082C	P	P	PK	PK	-0.06259	2.3965e-06
YAR019C	YHR135C	P	P	PK	PK	0.00858	0.47398
YAR019C	YHR205W	P	P	PK	PK	-0.04798	0.00048808
YAR019C	YIL035C	P	P	PK	PK	0	0.66473
YAR019C	YIL042C	P	P	PK	PK	0	0.66473
YAR019C	YIL095W	P	P	PK	PK	-0.01222	0.36239
YAR019C	YIL113W	P	P	PK	PP	0.0055	0.55599
YAR019C	YIL147C	P	P	PK	PK	-0.01518	0.26914
YAR019C	YIR026C	P	P	PK	PP	-0.06935	1.1932e-07
YAR019C	YJL006C	P	P	PK	PK	0	0.66473
YAR019C	YJL057C	P	P	PK	PK	0.00209	0.62903
YAR019C	YJL095W	P	P	PK	PK	-0.03313	0.021097
YAR019C	YJL106W	P	P	PK	PK	-0.0098	0.43789
YAR019C	YJL128C	P	P	PK	PK	-0.03049	0.03471
YAR019C	YJL141C	P	P	PK	PK	0.02173	0.13071
YAR019C	YJL164C	P	P	PK	PK	0.00106	0.64746
YAR019C	YJL165C	P	P	PK	PK	0.01064	0.41236
YAR019C	YJL187C	P	P	PK	PK	-0.01552	0.25989
YAR019C	YJR059W	P	P	PK	PK	0.00952	0.44646
YAR019C	YJR066W	P	P	PK	PK	-0.00075	0.65266
YAR019C	YKL025C	P	P	PK	PK	-0.02224	0.1226
YAR019C	YKL048C	P	P	PK	PK	0.00303	0.61077
YAR019C	YKL101W	P	P	PK	PK	-0.02772	0.055371
YAR019C	YKL116C	P	P	PK	PK	-0.00762	0.50121
YAR019C	YKL126W	P	P	PK	PK	-0.01641	0.23768
YAR019C	YKL139W	P	P	PK	PK	-0.04795	0.00049252
YAR019C	YKL161C	P	P	PK	PK	0.03285	0.022252
YAR019C	YKL166C	P	P	PK	PK	-0.00962	0.44336
YAR019C	YKL168C	P	P	PK	PK	-0.03097	0.031847
YAR019C	YKL171W	P	P	PK	PK	0.0264	0.068372
YAR019C	YKL190W	P	P	PK	PP	0	0.66473
YAR019C	YKL198C	P	P	PK	PK	-0.00273	0.61688
YAR019C	YKL203C	P	P	PK	PK	0.03691	0.0094
YAR019C	YLL010C	P	P	PK	PP	-0.05048	0.00021625
YAR019C	YLL019C	P	P	PK	PK	0.02003	0.1605
YAR019C	YLR019W	P	P	PK	PP	-0.02617	0.070738
YAR019C	YLR096W	P	P	PK	PK	-0.01252	0.35295
YAR019C	YLR113W	P	P	PK	PK	0.0024	0.62321
YAR019C	YLR210W	P	P	PK	PK	-0.03389	0.018124
YAR019C	YLR226W	P	P	PK	PK	-0.0396	0.0049706
YAR019C	YLR240W	P	P	PK	PK	-0.02146	0.13517
YAR019C	YLR248W	P	P	PK	PK	-0.02429	0.092905
YAR019C	YLR253W	P	P	PK	PK	0	0.66473
YAR019C	YLR361C	P	P	PK	PP	0	0.66473
YAR019C	YLR362W	P	P	PK	PK	-0.06874	1.538e-07
YAR019C	YLR433C	P	P	PK	PP	0.00673	0.52513
YAR019C	YML016C	P	P	PK	PP	-0.01525	0.26701
YAR019C	YML057W	P	P	PK	PP	0.02878	0.046531
YAR019C	YMR001C	P	P	PK	PK	-0.09172	7.4244e-13
YAR019C	YMR036C	P	P	PK	PP	-0.01606	0.24639
YAR019C	YMR104C	P	P	PK	PK	0.01449	0.29059
YAR019C	YMR139W	P	P	PK	PK	0.02059	0.15042
YAR019C	YMR216C	P	P	PK	PK	-0.00351	0.60093
YAR019C	YMR277W	P	P	PK	PP	-0.08463	4.5948e-11
YAR019C	YMR291W	P	P	PK	PK	0.05458	5.2243e-05
YAR019C	YNL020C	P	P	PK	PK	-0.03506	0.014085
YAR019C	YNL025C	P	P	PK	PK	0	0.66473
YAR019C	YNL032W	P	P	PK	PP	0.0498	0.00027016
YAR019C	YNL053W	P	P	PK	PP	-0.0258	0.074819
YAR019C	YNL056W	P	P	PK	PP	-0.02037	0.15431
YAR019C	YNL099C	P	P	PK	PP	0.02465	0.088443
YAR019C	YNL154C	P	P	PK	PK	-0.01653	0.23466
YAR019C	YNL161W	P	P	PK	PK	0.0325	0.023785
YAR019C	YNL183C	P	P	PK	PK	-0.0229	0.11216
YAR019C	YNL201C	P	P	PK	PP	0	0.66473
YAR019C	YNL222W	P	P	PK	PP	-0.08603	2.0859e-11
YAR019C	YNL289W	P	P	PK	PK	-0.00772	0.49828
YAR019C	YNL298W	P	P	PK	PK	0.03867	0.0062311
YAR019C	YNL307C	P	P	PK	PK	-0.01422	0.29903
YAR019C	YNR031C	P	P	PK	PK	-0.02754	0.056953
YAR019C	YNR032W	P	P	PK	PP	0	0.66473
YAR019C	YNR047W	P	P	PK	PK	0.0163	0.24036
YAR019C	YOL001W	P	P	PK	PK	-0.02794	0.05341
YAR019C	YOL016C	P	P	PK	PK	-0.03719	0.0088275
YAR019C	YOL045W	P	P	PK	PK	-0.03078	0.032994
YAR019C	YOL100W	P	P	PK	PK	0.04238	0.002441
YAR019C	YOL113W	P	P	PK	PK	0.01161	0.38192
YAR019C	YOL128C	P	P	PK	PK	-0.0357	0.012298
YAR019C	YOR014W	P	P	PK	PP	-0.01981	0.16471
YAR019C	YOR039W	P	P	PK	PK	-0.00914	0.45782
YAR019C	YOR061W	P	P	PK	PK	0	0.66473
YAR019C	YOR090C	P	P	PK	PP	0	0.66473
YAR019C	YOR119C	P	P	PK	PK	-0.02329	0.10641
YAR019C	YOR208W	P	P	PK	PP	-0.02527	0.081
YAR019C	YOR231W	P	P	PK	PK	-0.02007	0.15979
YAR019C	YOR233W	P	P	PK	PK	-0.035	0.014257
YAR019C	YOR267C	P	P	PK	PK	-0.00564	0.55254
YAR019C	YOR351C	P	P	PK	PK	0	0.66473
YAR019C	YOR367W	P	P	PK	PP	0.01406	0.30414
YAR019C	YPL026C	P	P	PK	PK	0	0.66473
YAR019C	YPL031C	P	P	PK	PK	0	0.66473
YAR019C	YPL042C	P	P	PK	PK	-0.01053	0.41576
YAR019C	YPL109C	P	P	PK	PK	0	0.66473
YAR019C	YPL140C	P	P	PK	PK	-0.00573	0.55049
YAR019C	YPL141C	P	P	PK	PK	-0.04436	0.0014256
YAR019C	YPL150W	P	P	PK	PK	0.01629	0.24054
YAR019C	YPL153C	P	P	PK	PK	-0.02295	0.11141
YAR019C	YPL179W	P	P	PK	PP	-0.02052	0.15169
YAR019C	YPL203W	P	P	PK	PK	-0.03387	0.01819
YAR019C	YPL204W	P	P	PK	PK	-0.04622	0.0008321
YAR019C	YPL209C	P	P	PK	PK	-0.05539	3.9008e-05
YAR019C	YPL236C	P	P	PK	PK	0	0.66473
YAR019C	YPL256C	P	P	PK	PK	-0.01908	0.17906
YAR019C	YPR025C	P	P	PK	PK	0.02389	0.098187
YAR019C	YPR054W	P	P	PK	PK	0	0.66473
YAR019C	YPR073C	P	P	PK	PP	-0.03777	0.0077114
YAR019C	YPR106W	P	P	PK	PK	0.00954	0.44592
YAR019C	YPR111W	P	P	PK	PK	0.00892	0.46405
YAR019C	YPR119W	P	P	PK	PK	0.00254	0.62059
YAR019C	YPR120C	P	P	PK	PK	-0.03863	0.0062962
YAR019C	YPR161C	P	P	PK	PK	-0.03255	0.023564
YAR019C	MAL63	P	T	PK	TR	0	0.78849
YAR019C	MATA1	P	T	PK	TA	0	0.78849
YAR019C	YAL051W	P	T	PK	TR	-0.02311	0.23712
YAR019C	YBL005W	P	T	PK	TR	-0.09922	2.811e-11
YAR019C	YBL008W	P	T	PK	TA	0.03903	0.017461
YAR019C	YBL021C	P	T	PK	TR	0	0.78849
YAR019C	YBL054W	P	T	PK	TR	-0.00471	0.72969
YAR019C	YBL103C	P	T	PK	TR	-0.08876	3.3329e-09
YAR019C	YBR033W	P	T	PK	TR	-0.05152	0.0010276
YAR019C	YBR049C	P	T	PK	TR	0.02247	0.256
YAR019C	YBR083W	P	T	PK	TR	0.01468	0.50306
YAR019C	YBR112C	P	T	PK	TA	-0.02109	0.29856
YAR019C	YBR150C	P	T	PK	TA	-0.01654	0.44545
YAR019C	YBR182C	P	T	PK	TR	-0.07116	2.758e-06
YAR019C	YBR239C	P	T	PK	TA	0	0.78849
YAR019C	YBR240C	P	T	PK	TR	0	0.78849
YAR019C	YBR267W	P	T	PK	TA	0.00953	0.63926
YAR019C	YBR297W	P	T	PK	TR	0	0.78849
YAR019C	YCL055W	P	T	PK	TR	0.01154	0.59087
YAR019C	YCL066W	P	T	PK	TA	0	0.78849
YAR019C	YCL067C	P	T	PK	TA	0	0.78849
YAR019C	YCR018C	P	T	PK	TR	-0.04889	0.0019916
YAR019C	YCR040W	P	T	PK	TA	0	0.78849
YAR019C	YCR065W	P	T	PK	TR	0.01836	0.3867
YAR019C	YCR084C	P	T	PK	TA	-0.01007	0.62692
YAR019C	YCR096C	P	T	PK	TR	0	0.78849
YAR019C	YCR097W	P	T	PK	TA	0	0.78849
YAR019C	YCR106W	P	T	PK	TA	0	0.78849
YAR019C	YDL020C	P	T	PK	TR	-0.06671	1.2162e-05
YAR019C	YDL048C	P	T	PK	TR	0.04118	0.01129
YAR019C	YDL056W	P	T	PK	TR	0.07687	3.7078e-07
YAR019C	YDL106C	P	T	PK	TR	-0.01799	0.39858
YAR019C	YDL166C	P	T	PK	TA	0.0046	0.73133
YAR019C	YDL170W	P	T	PK	TR	0	0.78849
YAR019C	YDL233W	P	T	PK	TR	-1e-05	0.78836
YAR019C	YDR009W	P	T	PK	TA	0	0.78849
YAR019C	YDR026C	P	T	PK	TR	0.03459	0.040049
YAR019C	YDR034C	P	T	PK	TR	-0.03512	0.03652
YAR019C	YDR043C	P	T	PK	TA	0.03941	0.0162
YAR019C	YDR049W	P	T	PK	TR	0.07594	5.2263e-07
YAR019C	YDR081C	P	T	PK	TR	0.05809	0.0001716
YAR019C	YDR123C	P	T	PK	TR	0	0.78849
YAR019C	YDR146C	P	T	PK	TR	0.03326	0.050515
YAR019C	YDR174W	P	T	PK	TR	0.00402	0.74002
YAR019C	YDR207C	P	T	PK	TA	0.0676	9.1417e-06
YAR019C	YDR213W	P	T	PK	TR	0.07345	1.2625e-06
YAR019C	YDR216W	P	T	PK	TR	-0.06202	5.3364e-05
YAR019C	YDR253C	P	T	PK	TR	0	0.78849
YAR019C	YDR259C	P	T	PK	TA	-0.02935	0.094319
YAR019C	YDR266C	P	T	PK	TR	-0.02181	0.27618
YAR019C	YDR277C	P	T	PK	TR	-0.03769	0.02273
YAR019C	YDR310C	P	T	PK	TA	-0.04152	0.010518
YAR019C	YDR421W	P	T	PK	TR	-0.06456	2.421e-05
YAR019C	YDR423C	P	T	PK	TR	0	0.78849
YAR019C	YDR451C	P	T	PK	TA	-0.01375	0.5305
YAR019C	YDR463W	P	T	PK	TR	-0.0408	0.012216
YAR019C	YDR501W	P	T	PK	TA	-0.00739	0.68363
YAR019C	YDR520C	P	T	PK	TA	0	0.78849
YAR019C	YEL009C	P	T	PK	TA	-0.07978	1.2138e-07
YAR019C	YER028C	P	T	PK	TA	0	0.78849
YAR019C	YER040W	P	T	PK	TR	-0.00654	0.69939
YAR019C	YER045C	P	T	PK	TR	0.01714	0.42615
YAR019C	YER051W	P	T	PK	TR	0	0.78849
YAR019C	YER068W	P	T	PK	TR	-0.01848	0.38262
YAR019C	YER088C	P	T	PK	TR	-0.01567	0.47277
YAR019C	YER108C	P	T	PK	TR	0	0.78849
YAR019C	YER109C	P	T	PK	TR	0	0.78849
YAR019C	YER111C	P	T	PK	TR	0.04473	0.0052526
YAR019C	YER130C	P	T	PK	TR	0	0.78849
YAR019C	YER161C	P	T	PK	TA	0.05062	0.0012939
YAR019C	YER169W	P	T	PK	TA	-0.00691	0.69276
YAR019C	YER184C	P	T	PK	TR	0	0.78849
YAR019C	YFL021W	P	T	PK	TR	-0.0686	6.552e-06
YAR019C	YFL031W	P	T	PK	TR	0	0.78849
YAR019C	YFL044C	P	T	PK	TR	0.02407	0.21029
YAR019C	YFL052W	P	T	PK	TR	0	0.78849
YAR019C	YFR034C	P	T	PK	TR	0.02418	0.20709
YAR019C	YGL013C	P	T	PK	TR	-0.03503	0.037127
YAR019C	YGL035C	P	T	PK	TA	-0.03108	0.071934
YAR019C	YGL071W	P	T	PK	TR	-3e-05	0.78822
YAR019C	YGL073W	P	T	PK	TR	0.00297	0.75441
YAR019C	YGL096W	P	T	PK	TA	-0.01626	0.45415
YAR019C	YGL131C	P	T	PK	TA	-0.01272	0.55957
YAR019C	YGL162W	P	T	PK	TA	-0.05028	0.0014098
YAR019C	YGL166W	P	T	PK	TR	0	0.78849
YAR019C	YGL181W	P	T	PK	TR	-0.03296	0.053117
YAR019C	YGL192W	P	T	PK	TR	0	0.78849
YAR019C	YGL197W	P	T	PK	TA	0.00115	0.77643
YAR019C	YGL209W	P	T	PK	TA	0	0.78849
YAR019C	YGL237C	P	T	PK	TR	0.00929	0.64457
YAR019C	YGL252C	P	T	PK	TR	0.00362	0.74557
YAR019C	YGL254W	P	T	PK	TR	0	0.78849
YAR019C	YGR044C	P	T	PK	TR	0	0.78849
YAR019C	YGR067C	P	T	PK	TR	-0.07819	2.2527e-07
YAR019C	YGR089W	P	T	PK	TR	0.0151	0.49026
YAR019C	YGR097W	P	T	PK	TR	-0.05452	0.00046777
YAR019C	YGR249W	P	T	PK	TR	0	0.78849
YAR019C	YGR288W	P	T	PK	TR	0	0.78849
YAR019C	YHL009C	P	T	PK	TR	-0.00696	0.69174
YAR019C	YHL020C	P	T	PK	TA	-0.06943	4.9794e-06
YAR019C	YHL027W	P	T	PK	TA	-0.00083	0.77992
YAR019C	YHR006W	P	T	PK	TR	0.07106	2.8462e-06
YAR019C	YHR084W	P	T	PK	TR	0.03712	0.025312
YAR019C	YHR124W	P	T	PK	TR	0	0.78849
YAR019C	YHR178W	P	T	PK	TR	0	0.78849
YAR019C	YHR206W	P	T	PK	TR	0.01783	0.40381
YAR019C	YIL036W	P	T	PK	TR	-0.02386	0.21599
YAR019C	YIL101C	P	T	PK	TA	-0.03675	0.027183
YAR019C	YIL119C	P	T	PK	TR	0.06855	6.6603e-06
YAR019C	YIL122W	P	T	PK	TR	-0.05023	0.0014284
YAR019C	YIL128W	P	T	PK	TR	-0.00499	0.72536
YAR019C	YIL131C	P	T	PK	TA	0	0.78849
YAR019C	YIR017C	P	T	PK	TR	0	0.78849
YAR019C	YIR018W	P	T	PK	TR	0	0.78849
YAR019C	YIR023W	P	T	PK	TR	-0.00796	0.67262
YAR019C	YIR033W	P	T	PK	TR	-0.01917	0.36016
YAR019C	YJL056C	P	T	PK	TR	-0.05775	0.00018962
YAR019C	YJL089W	P	T	PK	TR	0	0.78849
YAR019C	YJL103C	P	T	PK	TR	0.01027	0.62217
YAR019C	YJL110C	P	T	PK	TA	0.03942	0.016143
YAR019C	YJL127C	P	T	PK	TA	0	0.78849
YAR019C	YJL206C	P	T	PK	TA	-0.06438	2.5613e-05
YAR019C	YJR060W	P	T	PK	TR	0.03208	0.061391
YAR019C	YJR094C	P	T	PK	TR	0.10287	4.4656e-12
YAR019C	YJR127C	P	T	PK	TR	-0.01707	0.42837
YAR019C	YJR140C	P	T	PK	TR	-0.05438	0.00048584
YAR019C	YJR147W	P	T	PK	TR	0	0.78849
YAR019C	YKL005C	P	T	PK	TA	0.0476	0.0027134
YAR019C	YKL015W	P	T	PK	TR	-0.01825	0.39029
YAR019C	YKL020C	P	T	PK	TR	-0.09038	1.6243e-09
YAR019C	YKL032C	P	T	PK	TA	-0.05946	0.00011518
YAR019C	YKL038W	P	T	PK	TR	0.03016	0.082954
YAR019C	YKL043W	P	T	PK	TR	0	0.78849
YAR019C	YKL062W	P	T	PK	TR	-0.0231	0.23757
YAR019C	YKL072W	P	T	PK	TA	0.04962	0.0016581
YAR019C	YKL109W	P	T	PK	TR	-0.03335	0.049781
YAR019C	YKL112W	P	T	PK	TR	0.00026	0.78583
YAR019C	YKL185W	P	T	PK	TA	-0.09389	3.4653e-10
YAR019C	YKL222C	P	T	PK	TA	0	0.78849
YAR019C	YKR034W	P	T	PK	TA	0.02976	0.088128
YAR019C	YKR064W	P	T	PK	TA	0	0.78849
YAR019C	YKR077W	P	T	PK	TR	-0.00938	0.64268
YAR019C	YKR099W	P	T	PK	TR	-0.07322	1.3635e-06
YAR019C	YLR013W	P	T	PK	TR	-0.03302	0.05259
YAR019C	YLR014C	P	T	PK	TR	0.00249	0.76055
YAR019C	YLR098C	P	T	PK	TA	0.0168	0.43695
YAR019C	YLR131C	P	T	PK	TR	-0.00541	0.71866
YAR019C	YLR176C	P	T	PK	TA	-0.07372	1.1482e-06
YAR019C	YLR182W	P	T	PK	TR	0.03521	0.035927
YAR019C	YLR183C	P	T	PK	TA	0.06435	2.5834e-05
YAR019C	YLR223C	P	T	PK	TR	0.02915	0.097602
YAR019C	YLR228C	P	T	PK	TR	-0.03592	0.031648
YAR019C	YLR256W	P	T	PK	TR	-0.01139	0.5946
YAR019C	YLR266C	P	T	PK	TR	0	0.78849
YAR019C	YLR278C	P	T	PK	TR	9e-05	0.78763
YAR019C	YLR403W	P	T	PK	TR	-0.03845	0.019593
YAR019C	YLR451W	P	T	PK	TR	-0.04252	0.0085196
YAR019C	YML007W	P	T	PK	TR	-0.03896	0.017709
YAR019C	YML027W	P	T	PK	TA	-0.05003	0.0015011
YAR019C	YML051W	P	T	PK	TA	-0.02161	0.28228
YAR019C	YML076C	P	T	PK	TR	-0.03112	0.071496
YAR019C	YML081W	P	T	PK	TA	-0.01082	0.60901
YAR019C	YML099C	P	T	PK	TR	0	0.78849
YAR019C	YML113W	P	T	PK	TA	0.07034	3.6481e-06
YAR019C	YMR016C	P	T	PK	TA	0.06708	1.0819e-05
YAR019C	YMR019W	P	T	PK	TA	-0.0376	0.023102
YAR019C	YMR021C	P	T	PK	TR	0.01811	0.39462
YAR019C	YMR037C	P	T	PK	TR	0.04126	0.01112
YAR019C	YMR042W	P	T	PK	TR	0	0.78849
YAR019C	YMR043W	P	T	PK	TR	0.05655	0.00026584
YAR019C	YMR053C	P	T	PK	TR	0.0054	0.71878
YAR019C	YMR070W	P	T	PK	TA	0	0.78849
YAR019C	YMR075W	P	T	PK	TR	-0.02577	0.1664
YAR019C	YMR164C	P	T	PK	TR	0	0.78849
YAR019C	YMR172W	P	T	PK	TR	-0.0098	0.63311
YAR019C	YMR182C	P	T	PK	TR	0	0.78849
YAR019C	YMR280C	P	T	PK	TR	0.0073	0.68548
YAR019C	YNL027W	P	T	PK	TR	0.01558	0.47546
YAR019C	YNL068C	P	T	PK	TR	0.05401	0.00053542
YAR019C	YNL103W	P	T	PK	TR	0.02025	0.32525
YAR019C	YNL132W	P	T	PK	TA	0.01941	0.3524
YAR019C	YNL139C	P	T	PK	TR	-0.0254	0.17557
YAR019C	YNL167C	P	T	PK	TA	-0.07084	3.0631e-06
YAR019C	YNL199C	P	T	PK	TA	0.0171	0.4273
YAR019C	YNL216W	P	T	PK	TR	-0.01167	0.58744
YAR019C	YNL257C	P	T	PK	TR	-0.00109	0.77702
YAR019C	YNL309W	P	T	PK	TR	-0.0358	0.032306
YAR019C	YNL312W	P	T	PK	TA	0.00934	0.6434
YAR019C	YNL314W	P	T	PK	TR	-0.0643	2.6204e-05
YAR019C	YNR054C	P	T	PK	TA	0.05171	0.00097889
YAR019C	YNR063W	P	T	PK	TR	0.00228	0.7632
YAR019C	YOL028C	P	T	PK	TA	-0.04444	0.0056143
YAR019C	YOL067C	P	T	PK	TR	-0.04944	0.0017357
YAR019C	YOL089C	P	T	PK	TR	-0.05016	0.0014532
YAR019C	YOL108C	P	T	PK	TR	0	0.78849
YAR019C	YOL116W	P	T	PK	TR	0.03599	0.031229
YAR019C	YOR028C	P	T	PK	TR	0.02849	0.10899
YAR019C	YOR032C	P	T	PK	TA	0	0.78849
YAR019C	YOR038C	P	T	PK	TA	0.05346	0.00061833
YAR019C	YOR066W	P	T	PK	TA	0.01585	0.46721
YAR019C	YOR077W	P	T	PK	TA	0.0151	0.49034
YAR019C	YOR113W	P	T	PK	TR	-0.00926	0.64515
YAR019C	YOR140W	P	T	PK	TR	0.04162	0.010288
YAR019C	YOR162C	P	T	PK	TR	0.02927	0.095573
YAR019C	YOR229W	P	T	PK	TR	-0.00144	0.77311
YAR019C	YOR230W	P	T	PK	TR	0.05681	0.00024688
YAR019C	YOR298C-A	P	T	PK	TR	-0.0092	0.64655
YAR019C	YOR337W	P	T	PK	TA	-0.00307	0.75304
YAR019C	YOR344C	P	T	PK	TR	-0.05528	0.00037854
YAR019C	YOR358W	P	T	PK	TR	-0.00824	0.66693
YAR019C	YOR363C	P	T	PK	TR	-0.02929	0.095179
YAR019C	YOR372C	P	T	PK	TR	0.02955	0.091005
YAR019C	YOR380W	P	T	PK	TR	0	0.78849
YAR019C	YPL038W	P	T	PK	TA	0.01776	0.40612
YAR019C	YPL049C	P	T	PK	TR	0.06119	6.8894e-05
YAR019C	YPL075W	P	T	PK	TR	0.04429	0.0058067
YAR019C	YPL089C	P	T	PK	TR	-0.054	0.00053792
YAR019C	YPL128C	P	T	PK	TR	0.00954	0.63901
YAR019C	YPL133C	P	T	PK	TR	0.00781	0.67565
YAR019C	YPL139C	P	T	PK	TR	0.01074	0.61081
YAR019C	YPL177C	P	T	PK	TA	0	0.78849
YAR019C	YPL202C	P	T	PK	TR	0	0.78849
YAR019C	YPL230W	P	T	PK	TA	-0.07096	2.945e-06
YAR019C	YPL248C	P	T	PK	TR	-0.06312	3.7968e-05
YAR019C	YPR008W	P	T	PK	TR	0.04179	0.0099287
YAR019C	YPR009W	P	T	PK	TR	0	0.78849
YAR019C	YPR022C	P	T	PK	TR	0.01778	0.40554
YAR019C	YPR065W	P	T	PK	TA	0.05338	0.00063129
YAR019C	YPR104C	P	T	PK	TR	-0.00601	0.70871
YAR019C	YPR196W	P	T	PK	TR	0	0.78849
YAR019C	YPR199C	P	T	PK	TR	0	0.78849
YBL009W	YAL009W	P	P	PK	PP	0	0.66473
YBL009W	YAL017W	P	P	PK	PK	-0.01696	0.22478
YBL009W	YAR018C	P	P	PK	PK	-0.01716	0.22023
YBL009W	YAR019C	P	P	PK	PK	0.00092	0.64982
YBL009W	YBL016W	P	P	PK	PK	-0.01816	0.198
YBL009W	YBL056W	P	P	PK	PP	0.00053	0.65633
YBL009W	YBL088C	P	P	PK	PK	-0.00698	0.51855
YBL009W	YBL105C	P	P	PK	PK	0.00091	0.65002
YBL009W	YBR028C	P	P	PK	PK	-0.01871	0.18654
YBL009W	YBR059C	P	P	PK	PK	0.00399	0.59083
YBL009W	YBR097W	P	P	PK	PK	-0.02046	0.15272
YBL009W	YBR125C	P	P	PK	PP	0.01932	0.17437
YBL009W	YBR136W	P	P	PK	PK	-0.0364	0.010551
YBL009W	YBR160W	P	P	PK	PK	0.01609	0.24568
YBL009W	YBR274W	P	P	PK	PK	-0.01738	0.21512
YBL009W	YBR276C	P	P	PK	PP	-0.00433	0.5833
YBL009W	YCL024W	P	P	PK	PK	-0.00471	0.5747
YBL009W	YCR008W	P	P	PK	PK	-0.02039	0.154
YBL009W	YCR073C	P	P	PK	PK	0.02331	0.10612
YBL009W	YCR079W	P	P	PK	PP	0.0205	0.1519
YBL009W	YCR091W	P	P	PK	PK	-0.01466	0.28529
YBL009W	YDL006W	P	P	PK	PP	-0.03607	0.011341
YBL009W	YDL017W	P	P	PK	PK	-0.01714	0.22074
YBL009W	YDL025C	P	P	PK	PK	0.03322	0.020725
YBL009W	YDL028C	P	P	PK	PK	-0.03971	0.0048479
YBL009W	YDL047W	P	P	PK	PP	-0.022	0.12637
YBL009W	YDL079C	P	P	PK	PK	0.00789	0.49369
YBL009W	YDL101C	P	P	PK	PK	-0.01336	0.32638
YBL009W	YDL108W	P	P	PK	PK	0.00885	0.46635
YBL009W	YDL127W	P	P	PK	PK	0	0.66473
YBL009W	YDL134C	P	P	PK	PP	-0.02018	0.15761
YBL009W	YDL159W	P	P	PK	PK	-0.01357	0.31969
YBL009W	YDL188C	P	P	PK	PP	-0.01277	0.34518
YBL009W	YDL214C	P	P	PK	PK	-0.01506	0.27288
YBL009W	YDL230W	P	P	PK	PP	0	0.66473
YBL009W	YDR028C	P	P	PK	PP	-0.01143	0.38751
YBL009W	YDR075W	P	P	PK	PP	0	0.66473
YBL009W	YDR122W	P	P	PK	PK	-0.01904	0.17985
YBL009W	YDR247W	P	P	PK	PK	0.00827	0.48299
YBL009W	YDR283C	P	P	PK	PK	-0.01561	0.25773
YBL009W	YDR436W	P	P	PK	PP	0.0159	0.25046
YBL009W	YDR466W	P	P	PK	PK	-0.02094	0.14419
YBL009W	YDR477W	P	P	PK	PK	-0.031	0.03171
YBL009W	YDR490C	P	P	PK	PK	-0.01586	0.25145
YBL009W	YDR507C	P	P	PK	PK	-0.02044	0.1531
YBL009W	YDR523C	P	P	PK	PK	-0.01358	0.31923
YBL009W	YER075C	P	P	PK	PP	-0.02509	0.083161
YBL009W	YER089C	P	P	PK	PP	-0.01732	0.21654
YBL009W	YER123W	P	P	PK	PK	-0.01477	0.28187
YBL009W	YER129W	P	P	PK	PK	-0.00505	0.56681
YBL009W	YER133W	P	P	PK	PP	0.02278	0.11404
YBL009W	YFL029C	P	P	PK	PK	-0.01458	0.28785
YBL009W	YFL033C	P	P	PK	PK	-0.01938	0.17314
YBL009W	YFL034C-B	P	P	PK	PK	-0.03045	0.034984
YBL009W	YFR014C	P	P	PK	PK	-0.02059	0.15031
YBL009W	YFR028C	P	P	PK	PP	0.03652	0.010263
YBL009W	YGL019W	P	P	PK	PK	0.00192	0.63217
YBL009W	YGL021W	P	P	PK	PK	-0.00536	0.55937
YBL009W	YGL059W	P	P	PK	PK	-0.02523	0.081427
YBL009W	YGL083W	P	P	PK	PK	-0.01718	0.21974
YBL009W	YGL119W	P	P	PK	PK	-0.01731	0.21684
YBL009W	YGL134W	P	P	PK	PK	-0.02836	0.049761
YBL009W	YGL158W	P	P	PK	PK	-0.01279	0.34455
YBL009W	YGL179C	P	P	PK	PK	-0.00073	0.6531
YBL009W	YGL180W	P	P	PK	PK	0.01466	0.28526
YBL009W	YGR040W	P	P	PK	PK	-0.03506	0.014074
YBL009W	YGR052W	P	P	PK	PK	-0.00627	0.53695
YBL009W	YGR092W	P	P	PK	PK	-0.00312	0.60896
YBL009W	YGR109C	P	P	PK	PK	0	0.66473
YBL009W	YGR123C	P	P	PK	PP	0	0.66473
YBL009W	YGR188C	P	P	PK	PK	-0.02877	0.046648
YBL009W	YGR203W	P	P	PK	PP	0	0.66473
YBL009W	YGR262C	P	P	PK	PK	-0.02878	0.046539
YBL009W	YHL007C	P	P	PK	PK	-0.01248	0.35441
YBL009W	YHR004C	P	P	PK	PP	-0.01759	0.21039
YBL009W	YHR030C	P	P	PK	PK	-0.01347	0.32262
YBL009W	YHR071W	P	P	PK	PK	-0.01265	0.34883
YBL009W	YHR076W	P	P	PK	PP	0	0.66473
YBL009W	YHR079C	P	P	PK	PK	-0.03468	0.015329
YBL009W	YHR082C	P	P	PK	PK	-0.01425	0.29825
YBL009W	YHR135C	P	P	PK	PK	-0.01751	0.21232
YBL009W	YHR205W	P	P	PK	PK	0.00438	0.58208
YBL009W	YIL035C	P	P	PK	PK	0	0.66473
YBL009W	YIL042C	P	P	PK	PK	0	0.66473
YBL009W	YIL095W	P	P	PK	PK	-0.0117	0.37889
YBL009W	YIL113W	P	P	PK	PP	-0.01863	0.18832
YBL009W	YIL147C	P	P	PK	PK	-0.0301	0.037132
YBL009W	YIR026C	P	P	PK	PP	-0.02335	0.10547
YBL009W	YJL006C	P	P	PK	PK	0	0.66473
YBL009W	YJL057C	P	P	PK	PK	0.01445	0.29192
YBL009W	YJL095W	P	P	PK	PK	0.00634	0.53499
YBL009W	YJL106W	P	P	PK	PK	0.00756	0.50263
YBL009W	YJL128C	P	P	PK	PK	-0.01701	0.22366
YBL009W	YJL141C	P	P	PK	PK	-0.01297	0.33861
YBL009W	YJL164C	P	P	PK	PK	0.02051	0.15188
YBL009W	YJL165C	P	P	PK	PK	0.01565	0.2568
YBL009W	YJL187C	P	P	PK	PK	-0.01567	0.25606
YBL009W	YJR059W	P	P	PK	PK	-0.02489	0.085479
YBL009W	YJR066W	P	P	PK	PK	-0.01824	0.19626
YBL009W	YKL025C	P	P	PK	PK	-0.02239	0.12018
YBL009W	YKL048C	P	P	PK	PK	-0.03123	0.030342
YBL009W	YKL101W	P	P	PK	PK	-0.00083	0.65137
YBL009W	YKL116C	P	P	PK	PK	-0.01545	0.26162
YBL009W	YKL126W	P	P	PK	PK	0.00371	0.59674
YBL009W	YKL139W	P	P	PK	PK	-0.02166	0.13184
YBL009W	YKL161C	P	P	PK	PK	0.00783	0.49519
YBL009W	YKL166C	P	P	PK	PK	-0.01433	0.29547
YBL009W	YKL168C	P	P	PK	PK	-0.02324	0.10714
YBL009W	YKL171W	P	P	PK	PK	-0.02355	0.10266
YBL009W	YKL190W	P	P	PK	PP	0	0.66473
YBL009W	YKL198C	P	P	PK	PK	-0.00648	0.5314
YBL009W	YKL203C	P	P	PK	PK	0.04056	0.003923
YBL009W	YLL010C	P	P	PK	PP	0.01011	0.42841
YBL009W	YLL019C	P	P	PK	PK	-0.00195	0.63162
YBL009W	YLR019W	P	P	PK	PP	-0.02305	0.10998
YBL009W	YLR096W	P	P	PK	PK	0.01121	0.39442
YBL009W	YLR113W	P	P	PK	PK	0.00208	0.62936
YBL009W	YLR210W	P	P	PK	PK	-0.04312	0.0019989
YBL009W	YLR226W	P	P	PK	PK	-0.01405	0.30447
YBL009W	YLR240W	P	P	PK	PK	-0.03177	0.027419
YBL009W	YLR248W	P	P	PK	PK	-0.01693	0.22526
YBL009W	YLR253W	P	P	PK	PK	0	0.66473
YBL009W	YLR361C	P	P	PK	PP	0	0.66473
YBL009W	YLR362W	P	P	PK	PK	-0.02354	0.10275
YBL009W	YLR433C	P	P	PK	PP	-0.01549	0.26077
YBL009W	YML016C	P	P	PK	PP	-0.00602	0.54332
YBL009W	YML057W	P	P	PK	PP	-0.01558	0.25833
YBL009W	YMR001C	P	P	PK	PK	-0.03699	0.0092402
YBL009W	YMR036C	P	P	PK	PP	-0.01672	0.23019
YBL009W	YMR104C	P	P	PK	PK	-0.0172	0.2192
YBL009W	YMR139W	P	P	PK	PK	-0.01151	0.38488
YBL009W	YMR216C	P	P	PK	PK	-0.00421	0.58589
YBL009W	YMR277W	P	P	PK	PP	-0.01747	0.21314
YBL009W	YMR291W	P	P	PK	PK	-0.02774	0.055189
YBL009W	YNL020C	P	P	PK	PK	-0.01992	0.16258
YBL009W	YNL025C	P	P	PK	PK	0	0.66473
YBL009W	YNL032W	P	P	PK	PP	0.00456	0.57801
YBL009W	YNL053W	P	P	PK	PP	0.00833	0.48122
YBL009W	YNL056W	P	P	PK	PP	-0.01982	0.16457
YBL009W	YNL099C	P	P	PK	PP	0.0131	0.33456
YBL009W	YNL154C	P	P	PK	PK	-0.01671	0.23036
YBL009W	YNL161W	P	P	PK	PK	0.01235	0.35843
YBL009W	YNL183C	P	P	PK	PK	-0.01901	0.18052
YBL009W	YNL201C	P	P	PK	PP	0	0.66473
YBL009W	YNL222W	P	P	PK	PP	0.03102	0.03157
YBL009W	YNL289W	P	P	PK	PK	-0.01184	0.37464
YBL009W	YNL298W	P	P	PK	PK	-0.01589	0.25058
YBL009W	YNL307C	P	P	PK	PK	-0.01026	0.42384
YBL009W	YNR031C	P	P	PK	PK	-0.00271	0.61727
YBL009W	YNR032W	P	P	PK	PP	0	0.66473
YBL009W	YNR047W	P	P	PK	PK	0.00083	0.6514
YBL009W	YOL001W	P	P	PK	PK	-0.02848	0.048856
YBL009W	YOL016C	P	P	PK	PK	-0.01215	0.3647
YBL009W	YOL045W	P	P	PK	PK	-0.01921	0.17644
YBL009W	YOL100W	P	P	PK	PK	0.00023	0.66112
YBL009W	YOL113W	P	P	PK	PK	0.05173	0.00014315
YBL009W	YOL128C	P	P	PK	PK	-0.00519	0.56339
YBL009W	YOR014W	P	P	PK	PP	-0.00923	0.45498
YBL009W	YOR039W	P	P	PK	PK	0.00234	0.62437
YBL009W	YOR061W	P	P	PK	PK	0	0.66473
YBL009W	YOR090C	P	P	PK	PP	0	0.66473
YBL009W	YOR119C	P	P	PK	PK	-0.03009	0.037199
YBL009W	YOR208W	P	P	PK	PP	-0.00863	0.47264
YBL009W	YOR231W	P	P	PK	PK	0.00696	0.51886
YBL009W	YOR233W	P	P	PK	PK	-0.0388	0.006044
YBL009W	YOR267C	P	P	PK	PK	-0.02192	0.12762
YBL009W	YOR351C	P	P	PK	PK	0	0.66473
YBL009W	YOR367W	P	P	PK	PP	0.03485	0.014759
YBL009W	YPL026C	P	P	PK	PK	0	0.66473
YBL009W	YPL031C	P	P	PK	PK	0	0.66473
YBL009W	YPL042C	P	P	PK	PK	-0.02258	0.11709
YBL009W	YPL109C	P	P	PK	PK	0	0.66473
YBL009W	YPL140C	P	P	PK	PK	-0.00115	0.64601
YBL009W	YPL141C	P	P	PK	PK	-0.01108	0.3985
YBL009W	YPL150W	P	P	PK	PK	0.00552	0.55546
YBL009W	YPL153C	P	P	PK	PK	-0.003	0.61138
YBL009W	YPL179W	P	P	PK	PP	0.01462	0.28653
YBL009W	YPL203W	P	P	PK	PK	0.00687	0.52133
YBL009W	YPL204W	P	P	PK	PK	0.03671	0.0098492
YBL009W	YPL209C	P	P	PK	PK	-0.02735	0.05875
YBL009W	YPL236C	P	P	PK	PK	0	0.66473
YBL009W	YPL256C	P	P	PK	PK	-0.01224	0.36181
YBL009W	YPR025C	P	P	PK	PK	-0.01605	0.24659
YBL009W	YPR054W	P	P	PK	PK	0	0.66473
YBL009W	YPR073C	P	P	PK	PP	0.01252	0.35289
YBL009W	YPR106W	P	P	PK	PK	-0.01052	0.41594
YBL009W	YPR111W	P	P	PK	PK	0.02354	0.10283
YBL009W	YPR119W	P	P	PK	PK	-0.02309	0.10935
YBL009W	YPR120C	P	P	PK	PK	-0.02289	0.11227
YBL009W	YPR161C	P	P	PK	PK	-0.02401	0.096579
YBL009W	MAL63	P	T	PK	TR	0	0.78849
YBL009W	MATA1	P	T	PK	TA	0	0.78849
YBL009W	YAL051W	P	T	PK	TR	-0.00828	0.66615
YBL009W	YBL005W	P	T	PK	TR	0.01647	0.44756
YBL009W	YBL008W	P	T	PK	TA	-0.00505	0.72442
YBL009W	YBL021C	P	T	PK	TR	0	0.78849
YBL009W	YBL054W	P	T	PK	TR	0.00884	0.65441
YBL009W	YBL103C	P	T	PK	TR	-0.00376	0.74361
YBL009W	YBR033W	P	T	PK	TR	0.02099	0.30155
YBL009W	YBR049C	P	T	PK	TR	-0.0122	0.57348
YBL009W	YBR083W	P	T	PK	TR	-0.02313	0.23673
YBL009W	YBR112C	P	T	PK	TA	-0.05255	0.00078653
YBL009W	YBR150C	P	T	PK	TA	0.00114	0.7765
YBL009W	YBR182C	P	T	PK	TR	0.005	0.72518
YBL009W	YBR239C	P	T	PK	TA	0	0.78849
YBL009W	YBR240C	P	T	PK	TR	0	0.78849
YBL009W	YBR267W	P	T	PK	TA	0.01106	0.60296
YBL009W	YBR297W	P	T	PK	TR	0	0.78849
YBL009W	YCL055W	P	T	PK	TR	0.00326	0.75061
YBL009W	YCL066W	P	T	PK	TA	0	0.78849
YBL009W	YCL067C	P	T	PK	TA	0	0.78849
YBL009W	YCR018C	P	T	PK	TR	-0.00442	0.73411
YBL009W	YCR040W	P	T	PK	TA	0	0.78849
YBL009W	YCR065W	P	T	PK	TR	-0.02645	0.15071
YBL009W	YCR084C	P	T	PK	TA	-0.02663	0.14655
YBL009W	YCR096C	P	T	PK	TR	0	0.78849
YBL009W	YCR097W	P	T	PK	TA	0	0.78849
YBL009W	YCR106W	P	T	PK	TA	0	0.78849
YBL009W	YDL020C	P	T	PK	TR	-0.01356	0.53591
YBL009W	YDL048C	P	T	PK	TR	0.05542	0.00036334
YBL009W	YDL056W	P	T	PK	TR	-0.0081	0.66968
YBL009W	YDL106C	P	T	PK	TR	0.00253	0.76001
YBL009W	YDL166C	P	T	PK	TA	-0.00082	0.78002
YBL009W	YDL170W	P	T	PK	TR	0	0.78849
YBL009W	YDL233W	P	T	PK	TR	-0.00749	0.68177
YBL009W	YDR009W	P	T	PK	TA	0	0.78849
YBL009W	YDR026C	P	T	PK	TR	0.00512	0.72327
YBL009W	YDR034C	P	T	PK	TR	-0.02549	0.1732
YBL009W	YDR043C	P	T	PK	TA	-0.01139	0.5948
YBL009W	YDR049W	P	T	PK	TR	0.03153	0.067085
YBL009W	YDR081C	P	T	PK	TR	0.00836	0.6644
YBL009W	YDR123C	P	T	PK	TR	0	0.78849
YBL009W	YDR146C	P	T	PK	TR	-0.02755	0.12716
YBL009W	YDR174W	P	T	PK	TR	-0.01077	0.61013
YBL009W	YDR207C	P	T	PK	TA	-0.04703	0.0031091
YBL009W	YDR213W	P	T	PK	TR	0.0004	0.78444
YBL009W	YDR216W	P	T	PK	TR	-0.02223	0.26325
YBL009W	YDR253C	P	T	PK	TR	0	0.78849
YBL009W	YDR259C	P	T	PK	TA	-0.04663	0.0034142
YBL009W	YDR266C	P	T	PK	TR	0.0127	0.56
YBL009W	YDR277C	P	T	PK	TR	-0.00763	0.67902
YBL009W	YDR310C	P	T	PK	TA	-0.01401	0.52291
YBL009W	YDR421W	P	T	PK	TR	-0.00969	0.63556
YBL009W	YDR423C	P	T	PK	TR	0	0.78849
YBL009W	YDR451C	P	T	PK	TA	-0.00311	0.7526
YBL009W	YDR463W	P	T	PK	TR	-0.01201	0.57866
YBL009W	YDR501W	P	T	PK	TA	-0.02594	0.16235
YBL009W	YDR520C	P	T	PK	TA	0	0.78849
YBL009W	YEL009C	P	T	PK	TA	-0.01925	0.35772
YBL009W	YER028C	P	T	PK	TA	0	0.78849
YBL009W	YER040W	P	T	PK	TR	-0.03079	0.075374
YBL009W	YER045C	P	T	PK	TR	0.01704	0.4294
YBL009W	YER051W	P	T	PK	TR	0	0.78849
YBL009W	YER068W	P	T	PK	TR	-0.02139	0.28909
YBL009W	YER088C	P	T	PK	TR	-0.01464	0.50435
YBL009W	YER108C	P	T	PK	TR	0	0.78849
YBL009W	YER109C	P	T	PK	TR	0	0.78849
YBL009W	YER111C	P	T	PK	TR	-0.02656	0.14817
YBL009W	YER130C	P	T	PK	TR	0	0.78849
YBL009W	YER161C	P	T	PK	TA	0.01203	0.57806
YBL009W	YER169W	P	T	PK	TA	-0.0088	0.65516
YBL009W	YER184C	P	T	PK	TR	0	0.78849
YBL009W	YFL021W	P	T	PK	TR	0.01797	0.39935
YBL009W	YFL031W	P	T	PK	TR	0	0.78849
YBL009W	YFL044C	P	T	PK	TR	-0.0073	0.68546
YBL009W	YFL052W	P	T	PK	TR	0	0.78849
YBL009W	YFR034C	P	T	PK	TR	-0.00702	0.69061
YBL009W	YGL013C	P	T	PK	TR	-0.00175	0.76954
YBL009W	YGL035C	P	T	PK	TA	0.0016	0.77128
YBL009W	YGL071W	P	T	PK	TR	-0.00191	0.7677
YBL009W	YGL073W	P	T	PK	TR	-0.02333	0.23086
YBL009W	YGL096W	P	T	PK	TA	0.00864	0.65863
YBL009W	YGL131C	P	T	PK	TA	0.00023	0.78616
YBL009W	YGL162W	P	T	PK	TA	-0.00549	0.71733
YBL009W	YGL166W	P	T	PK	TR	0	0.78849
YBL009W	YGL181W	P	T	PK	TR	-0.00682	0.6944
YBL009W	YGL192W	P	T	PK	TR	0	0.78849
YBL009W	YGL197W	P	T	PK	TA	-0.00715	0.68827
YBL009W	YGL209W	P	T	PK	TA	0	0.78849
YBL009W	YGL237C	P	T	PK	TR	-0.02134	0.29072
YBL009W	YGL252C	P	T	PK	TR	-0.01678	0.4377
YBL009W	YGL254W	P	T	PK	TR	0	0.78849
YBL009W	YGR044C	P	T	PK	TR	0	0.78849
YBL009W	YGR067C	P	T	PK	TR	0.01447	0.50919
YBL009W	YGR089W	P	T	PK	TR	0.01337	0.54134
YBL009W	YGR097W	P	T	PK	TR	0.00994	0.62982
YBL009W	YGR249W	P	T	PK	TR	0	0.78849
YBL009W	YGR288W	P	T	PK	TR	0	0.78849
YBL009W	YHL009C	P	T	PK	TR	-0.01399	0.52359
YBL009W	YHL020C	P	T	PK	TA	-0.00646	0.70084
YBL009W	YHL027W	P	T	PK	TA	-0.0158	0.46863
YBL009W	YHR006W	P	T	PK	TR	0.0104	0.61902
YBL009W	YHR084W	P	T	PK	TR	-0.05922	0.00012385
YBL009W	YHR124W	P	T	PK	TR	0	0.78849
YBL009W	YHR178W	P	T	PK	TR	0	0.78849
YBL009W	YHR206W	P	T	PK	TR	-0.06471	2.3143e-05
YBL009W	YIL036W	P	T	PK	TR	-0.0093	0.64437
YBL009W	YIL101C	P	T	PK	TA	-0.0211	0.29808
YBL009W	YIL119C	P	T	PK	TR	-0.0254	0.17539
YBL009W	YIL122W	P	T	PK	TR	0.00509	0.72376
YBL009W	YIL128W	P	T	PK	TR	0.00787	0.67428
YBL009W	YIL131C	P	T	PK	TA	0	0.78849
YBL009W	YIR017C	P	T	PK	TR	0	0.78849
YBL009W	YIR018W	P	T	PK	TR	0	0.78849
YBL009W	YIR023W	P	T	PK	TR	-0.03284	0.054196
YBL009W	YIR033W	P	T	PK	TR	0.00621	0.70526
YBL009W	YJL056C	P	T	PK	TR	-0.00039	0.78449
YBL009W	YJL089W	P	T	PK	TR	0	0.78849
YBL009W	YJL103C	P	T	PK	TR	-0.01624	0.45496
YBL009W	YJL110C	P	T	PK	TA	-0.00688	0.69324
YBL009W	YJL127C	P	T	PK	TA	0	0.78849
YBL009W	YJL206C	P	T	PK	TA	0.00629	0.70389
YBL009W	YJR060W	P	T	PK	TR	-0.01159	0.58959
YBL009W	YJR094C	P	T	PK	TR	0.02234	0.2601
YBL009W	YJR127C	P	T	PK	TR	-0.03837	0.019929
[truncated: 78,412 more rows]

## Sheet: Overview
Column	Data type	Description
Source	String	Source node identifier, an S. cerevisiae ORF ID, for this interaction
Target	String	Target node identifier, an S. cerevisiae ORF ID, for this interaction
Src_type	String	The type of regulator for the Source node, either secondary (P) or primary (T) (all 'P' in this case)
Trg_type	String	The type of regulator for the Target node, either secondary (P) or primary (T)
Src_fcn	String	Molecular function for the Source secondary regulator, either protein kinase (PK) or phosphatase (PP)
Trg_fcn	String	Molecular function or regulatory activity for the Target regulator, protein kinase (PK), phosphatase (PP), TF activator (TA), or TF repressor (TR)
PhosTF_score	Numeric	The inferred score for this interaction by PhosTF
q	Numeric	FDR q-value
