# Supplementary material for: Systematic inference of indirect transcriptional regulation by protein kinases and phosphatases
Source: PLoS Comput Biol. 2022 Jun 22;18(6):e1009414. doi: 10.1371/journal.pcbi.1009414 (PMC9255832; doi:10.1371/journal.pcbi.1009414)
Supplement: S1 Dataset — Inferred d(P, R) edges and curated d(T, V) edges. (TGZ) [file pcbi.1009414.s002.tgz › PhosTF_data_v2/dPR_edges.tsv]

Source	Target	Src_type	Trg_type	Src_fcn	Trg_fcn	PhosTF_score	q
YAL009W	YAL017W	P	P	PP	PK	-0.01676	0.22925
YAL009W	YAR018C	P	P	PP	PK	0.00796	0.49174
YAL009W	YAR019C	P	P	PP	PK	0.01343	0.32398
YAL009W	YBL009W	P	P	PP	PK	9e-04	0.65025
YAL009W	YBL016W	P	P	PP	PK	-0.02564	0.076672
YAL009W	YBL056W	P	P	PP	PP	0.003	0.61143
YAL009W	YBL088C	P	P	PP	PK	-0.01484	0.27968
YAL009W	YBL105C	P	P	PP	PK	0.02978	0.039269
YAL009W	YBR028C	P	P	PP	PK	-0.0089	0.46466
YAL009W	YBR059C	P	P	PP	PK	0.00643	0.53284
YAL009W	YBR097W	P	P	PP	PK	-0.00697	0.51865
YAL009W	YBR125C	P	P	PP	PP	-0.01234	0.3587
YAL009W	YBR136W	P	P	PP	PK	-0.00617	0.53951
YAL009W	YBR160W	P	P	PP	PK	0.03044	0.035026
YAL009W	YBR274W	P	P	PP	PK	-0.00541	0.55827
YAL009W	YBR276C	P	P	PP	PP	-0.01553	0.2596
YAL009W	YCL024W	P	P	PP	PK	-0.01429	0.29697
YAL009W	YCR008W	P	P	PP	PK	-0.0037	0.59707
YAL009W	YCR073C	P	P	PP	PK	-0.02416	0.094648
YAL009W	YCR079W	P	P	PP	PP	0.03057	0.034248
YAL009W	YCR091W	P	P	PP	PK	-0.03219	0.025284
YAL009W	YDL006W	P	P	PP	PP	-0.01028	0.42328
YAL009W	YDL017W	P	P	PP	PK	-0.0279	0.053707
YAL009W	YDL025C	P	P	PP	PK	0.0011	0.64681
YAL009W	YDL028C	P	P	PP	PK	0.00931	0.4528
YAL009W	YDL047W	P	P	PP	PP	-0.00339	0.60349
YAL009W	YDL079C	P	P	PP	PK	-0.02344	0.10416
YAL009W	YDL101C	P	P	PP	PK	-0.02845	0.049109
YAL009W	YDL108W	P	P	PP	PK	0.0227	0.11523
YAL009W	YDL127W	P	P	PP	PK	0	0.66473
YAL009W	YDL134C	P	P	PP	PP	-0.00466	0.57589
YAL009W	YDL159W	P	P	PP	PK	-0.02625	0.069875
YAL009W	YDL188C	P	P	PP	PP	-0.00469	0.57505
YAL009W	YDL214C	P	P	PP	PK	-0.02273	0.11483
YAL009W	YDL230W	P	P	PP	PP	0	0.66473
YAL009W	YDR028C	P	P	PP	PP	-0.01187	0.37366
YAL009W	YDR075W	P	P	PP	PP	0	0.66473
YAL009W	YDR122W	P	P	PP	PK	0.00741	0.50698
YAL009W	YDR247W	P	P	PP	PK	-0.02545	0.078832
YAL009W	YDR283C	P	P	PP	PK	0.01961	0.16852
YAL009W	YDR436W	P	P	PP	PP	0.00103	0.648
YAL009W	YDR466W	P	P	PP	PK	0.00047	0.65734
YAL009W	YDR477W	P	P	PP	PK	-0.01745	0.21374
YAL009W	YDR490C	P	P	PP	PK	-0.01469	0.28439
YAL009W	YDR507C	P	P	PP	PK	-0.01054	0.41528
YAL009W	YDR523C	P	P	PP	PK	-0.00853	0.47547
YAL009W	YER075C	P	P	PP	PP	-0.01195	0.37105
YAL009W	YER089C	P	P	PP	PP	-0.00629	0.53636
YAL009W	YER123W	P	P	PP	PK	-0.02922	0.043199
YAL009W	YER129W	P	P	PP	PK	-0.00691	0.52029
YAL009W	YER133W	P	P	PP	PP	0.01668	0.23117
YAL009W	YFL029C	P	P	PP	PK	-0.03179	0.027305
YAL009W	YFL033C	P	P	PP	PK	-0.0159	0.25034
YAL009W	YFL034C-B	P	P	PP	PK	-0.02615	0.07092
YAL009W	YFR014C	P	P	PP	PK	-0.01458	0.28766
YAL009W	YFR028C	P	P	PP	PP	0.012	0.36938
YAL009W	YGL019W	P	P	PP	PK	0.00376	0.5958
YAL009W	YGL021W	P	P	PP	PK	-0.00981	0.4377
YAL009W	YGL059W	P	P	PP	PK	-0.0241	0.095444
YAL009W	YGL083W	P	P	PP	PK	-0.01439	0.2938
YAL009W	YGL119W	P	P	PP	PK	-0.01731	0.21682
YAL009W	YGL134W	P	P	PP	PK	-0.00733	0.50903
YAL009W	YGL158W	P	P	PP	PK	-0.0216	0.13283
YAL009W	YGL179C	P	P	PP	PK	-0.01605	0.24665
YAL009W	YGL180W	P	P	PP	PK	-0.0249	0.085411
YAL009W	YGR040W	P	P	PP	PK	-0.00803	0.48975
YAL009W	YGR052W	P	P	PP	PK	-0.02893	0.045403
YAL009W	YGR092W	P	P	PP	PK	-0.01556	0.25888
YAL009W	YGR109C	P	P	PP	PK	0	0.66473
YAL009W	YGR123C	P	P	PP	PP	0	0.66473
YAL009W	YGR188C	P	P	PP	PK	-0.02235	0.12075
YAL009W	YGR203W	P	P	PP	PP	0	0.66473
YAL009W	YGR262C	P	P	PP	PK	-0.01027	0.42366
YAL009W	YHL007C	P	P	PP	PK	-0.00996	0.43303
YAL009W	YHR004C	P	P	PP	PP	0.00207	0.62943
YAL009W	YHR030C	P	P	PP	PK	-0.00925	0.45458
YAL009W	YHR071W	P	P	PP	PK	-0.01795	0.20249
YAL009W	YHR076W	P	P	PP	PP	0	0.66473
YAL009W	YHR079C	P	P	PP	PK	-0.02465	0.088387
YAL009W	YHR082C	P	P	PP	PK	-0.00148	0.64014
YAL009W	YHR135C	P	P	PP	PK	0.00346	0.60203
YAL009W	YHR205W	P	P	PP	PK	0.01515	0.27008
YAL009W	YIL035C	P	P	PP	PK	0	0.66473
YAL009W	YIL042C	P	P	PP	PK	0	0.66473
YAL009W	YIL095W	P	P	PP	PK	-0.01588	0.25091
YAL009W	YIL113W	P	P	PP	PP	-0.00892	0.46405
YAL009W	YIL147C	P	P	PP	PK	-0.0282	0.051146
YAL009W	YIR026C	P	P	PP	PP	-0.02075	0.14761
YAL009W	YJL006C	P	P	PP	PK	0	0.66473
YAL009W	YJL057C	P	P	PP	PK	-0.01092	0.40356
YAL009W	YJL095W	P	P	PP	PK	-0.02487	0.085794
YAL009W	YJL106W	P	P	PP	PK	0.00015	0.66246
YAL009W	YJL128C	P	P	PP	PK	-0.03933	0.0053065
YAL009W	YJL141C	P	P	PP	PK	-0.00715	0.51398
YAL009W	YJL164C	P	P	PP	PK	-0.0067	0.52592
YAL009W	YJL165C	P	P	PP	PK	-0.00195	0.63167
YAL009W	YJL187C	P	P	PP	PK	-0.01628	0.24083
YAL009W	YJR059W	P	P	PP	PK	-0.01632	0.23982
YAL009W	YJR066W	P	P	PP	PK	-6e-05	0.66386
YAL009W	YKL025C	P	P	PP	PK	-0.04319	0.0019599
YAL009W	YKL048C	P	P	PP	PK	-0.01587	0.2511
YAL009W	YKL101W	P	P	PP	PK	-0.00841	0.47902
YAL009W	YKL116C	P	P	PP	PK	-0.00284	0.6147
YAL009W	YKL126W	P	P	PP	PK	-0.01094	0.40301
YAL009W	YKL139W	P	P	PP	PK	-0.01952	0.17028
YAL009W	YKL161C	P	P	PP	PK	-0.02061	0.15003
YAL009W	YKL166C	P	P	PP	PK	-0.03191	0.026644
YAL009W	YKL168C	P	P	PP	PK	-0.02351	0.10325
YAL009W	YKL171W	P	P	PP	PK	-0.02284	0.11308
YAL009W	YKL190W	P	P	PP	PP	0	0.66473
YAL009W	YKL198C	P	P	PP	PK	-0.01095	0.40249
YAL009W	YKL203C	P	P	PP	PK	0.02456	0.089533
YAL009W	YLL010C	P	P	PP	PP	-0.00035	0.65929
YAL009W	YLL019C	P	P	PP	PK	-0.00445	0.58048
YAL009W	YLR019W	P	P	PP	PP	-0.0053	0.56081
YAL009W	YLR096W	P	P	PP	PK	-0.00814	0.48654
YAL009W	YLR113W	P	P	PP	PK	0.0025	0.62125
YAL009W	YLR210W	P	P	PP	PK	-0.00635	0.53475
YAL009W	YLR226W	P	P	PP	PK	-0.01989	0.16318
YAL009W	YLR240W	P	P	PP	PK	-0.01213	0.36546
YAL009W	YLR248W	P	P	PP	PK	0.00153	0.6393
YAL009W	YLR253W	P	P	PP	PK	0	0.66473
YAL009W	YLR361C	P	P	PP	PP	0	0.66473
YAL009W	YLR362W	P	P	PP	PK	-0.01642	0.23729
YAL009W	YLR433C	P	P	PP	PP	-0.00969	0.44118
YAL009W	YML016C	P	P	PP	PP	-0.00663	0.52771
YAL009W	YML057W	P	P	PP	PP	0.00111	0.64664
YAL009W	YMR001C	P	P	PP	PK	-0.00731	0.50969
YAL009W	YMR036C	P	P	PP	PP	-0.00927	0.45376
YAL009W	YMR104C	P	P	PP	PK	-0.01655	0.23418
YAL009W	YMR139W	P	P	PP	PK	-0.01345	0.32337
YAL009W	YMR216C	P	P	PP	PK	-0.0337	0.018839
YAL009W	YMR277W	P	P	PP	PP	-0.02699	0.062298
YAL009W	YMR291W	P	P	PP	PK	-0.00599	0.54384
YAL009W	YNL020C	P	P	PP	PK	-0.01301	0.33734
YAL009W	YNL025C	P	P	PP	PK	0	0.66473
YAL009W	YNL032W	P	P	PP	PP	-0.00965	0.44261
YAL009W	YNL053W	P	P	PP	PP	-0.0197	0.16685
YAL009W	YNL056W	P	P	PP	PP	-0.01829	0.19519
YAL009W	YNL099C	P	P	PP	PP	-0.01902	0.18045
YAL009W	YNL154C	P	P	PP	PK	-0.01008	0.42932
YAL009W	YNL161W	P	P	PP	PK	0.03353	0.019497
YAL009W	YNL183C	P	P	PP	PK	-0.00372	0.59645
YAL009W	YNL201C	P	P	PP	PP	0	0.66473
YAL009W	YNL222W	P	P	PP	PP	0.00672	0.52538
YAL009W	YNL289W	P	P	PP	PK	-0.01596	0.24892
YAL009W	YNL298W	P	P	PP	PK	-0.00915	0.45743
YAL009W	YNL307C	P	P	PP	PK	-0.0154	0.26289
YAL009W	YNR031C	P	P	PP	PK	-0.02494	0.084922
YAL009W	YNR032W	P	P	PP	PP	0	0.66473
YAL009W	YNR047W	P	P	PP	PK	-0.02346	0.10392
YAL009W	YOL001W	P	P	PP	PK	0.00252	0.62084
YAL009W	YOL016C	P	P	PP	PK	-0.02829	0.050377
YAL009W	YOL045W	P	P	PP	PK	-0.01204	0.36837
YAL009W	YOL100W	P	P	PP	PK	-0.01845	0.19187
YAL009W	YOL113W	P	P	PP	PK	-0.03288	0.022125
YAL009W	YOL128C	P	P	PP	PK	-0.02978	0.039261
YAL009W	YOR014W	P	P	PP	PP	-0.02619	0.070503
YAL009W	YOR039W	P	P	PP	PK	-0.00824	0.4839
YAL009W	YOR061W	P	P	PP	PK	0	0.66473
YAL009W	YOR090C	P	P	PP	PP	0	0.66473
YAL009W	YOR119C	P	P	PP	PK	-0.02202	0.12606
YAL009W	YOR208W	P	P	PP	PP	0.00164	0.63727
YAL009W	YOR231W	P	P	PP	PK	-0.00546	0.55704
YAL009W	YOR233W	P	P	PP	PK	-0.00494	0.5694
YAL009W	YOR267C	P	P	PP	PK	-0.01691	0.22576
YAL009W	YOR351C	P	P	PP	PK	0	0.66473
YAL009W	YOR367W	P	P	PP	PP	0.0221	0.12482
YAL009W	YPL026C	P	P	PP	PK	0	0.66473
YAL009W	YPL031C	P	P	PP	PK	0	0.66473
YAL009W	YPL042C	P	P	PP	PK	-0.02217	0.12365
YAL009W	YPL109C	P	P	PP	PK	0	0.66473
YAL009W	YPL140C	P	P	PP	PK	-0.01803	0.20075
YAL009W	YPL141C	P	P	PP	PK	-0.01424	0.2984
YAL009W	YPL150W	P	P	PP	PK	-0.01071	0.41015
YAL009W	YPL153C	P	P	PP	PK	0.00848	0.47678
YAL009W	YPL179W	P	P	PP	PP	-0.00286	0.61422
YAL009W	YPL203W	P	P	PP	PK	-0.00806	0.48881
YAL009W	YPL204W	P	P	PP	PK	0.00236	0.62409
YAL009W	YPL209C	P	P	PP	PK	0.01201	0.3693
YAL009W	YPL236C	P	P	PP	PK	0	0.66473
YAL009W	YPL256C	P	P	PP	PK	5e-05	0.66397
YAL009W	YPR025C	P	P	PP	PK	-0.01029	0.42304
YAL009W	YPR054W	P	P	PP	PK	0	0.66473
YAL009W	YPR073C	P	P	PP	PP	-0.00155	0.63886
YAL009W	YPR106W	P	P	PP	PK	-0.00932	0.45243
YAL009W	YPR111W	P	P	PP	PK	-0.0162	0.2428
YAL009W	YPR119W	P	P	PP	PK	-0.01842	0.19263
YAL009W	YPR120C	P	P	PP	PK	-0.01012	0.42832
YAL009W	YPR161C	P	P	PP	PK	-0.0199	0.16294
YAL009W	MAL63	P	T	PP	TR	0	0.78849
YAL009W	MATA1	P	T	PP	TA	0	0.78849
YAL009W	YAL051W	P	T	PP	TR	-0.03527	0.035539
YAL009W	YBL005W	P	T	PP	TR	0.02144	0.28761
YAL009W	YBL008W	P	T	PP	TA	-0.01738	0.41838
YAL009W	YBL021C	P	T	PP	TR	0	0.78849
YAL009W	YBL054W	P	T	PP	TR	-0.01169	0.58705
YAL009W	YBL103C	P	T	PP	TR	-0.01467	0.50328
YAL009W	YBR033W	P	T	PP	TR	-0.00118	0.77602
YAL009W	YBR049C	P	T	PP	TR	0.00164	0.77087
YAL009W	YBR083W	P	T	PP	TR	-0.03484	0.038363
YAL009W	YBR112C	P	T	PP	TA	-0.0307	0.076466
YAL009W	YBR150C	P	T	PP	TA	-0.02799	0.11848
YAL009W	YBR182C	P	T	PP	TR	0.01411	0.51994
YAL009W	YBR239C	P	T	PP	TA	0	0.78849
YAL009W	YBR240C	P	T	PP	TR	0	0.78849
YAL009W	YBR267W	P	T	PP	TA	0.00532	0.72016
YAL009W	YBR297W	P	T	PP	TR	0	0.78849
YAL009W	YCL055W	P	T	PP	TR	-0.01488	0.49712
YAL009W	YCL066W	P	T	PP	TA	0	0.78849
YAL009W	YCL067C	P	T	PP	TA	0	0.78849
YAL009W	YCR018C	P	T	PP	TR	0.01099	0.60467
YAL009W	YCR040W	P	T	PP	TA	0	0.78849
YAL009W	YCR065W	P	T	PP	TR	-0.01841	0.38483
YAL009W	YCR084C	P	T	PP	TA	-0.01748	0.41526
YAL009W	YCR096C	P	T	PP	TR	0	0.78849
YAL009W	YCR097W	P	T	PP	TA	0	0.78849
YAL009W	YCR106W	P	T	PP	TA	0	0.78849
YAL009W	YDL020C	P	T	PP	TR	-3e-05	0.78815
YAL009W	YDL048C	P	T	PP	TR	0.0741	1.0068e-06
YAL009W	YDL056W	P	T	PP	TR	-0.01036	0.6201
YAL009W	YDL106C	P	T	PP	TR	-0.03284	0.054234
YAL009W	YDL166C	P	T	PP	TA	-0.01798	0.39903
YAL009W	YDL170W	P	T	PP	TR	0	0.78849
YAL009W	YDL233W	P	T	PP	TR	0.02157	0.28361
YAL009W	YDR009W	P	T	PP	TA	0	0.78849
YAL009W	YDR026C	P	T	PP	TR	0.00075	0.78073
YAL009W	YDR034C	P	T	PP	TR	-0.0206	0.31419
YAL009W	YDR043C	P	T	PP	TA	-0.01872	0.37473
YAL009W	YDR049W	P	T	PP	TR	0.04422	0.0059039
YAL009W	YDR081C	P	T	PP	TR	-0.01619	0.4565
YAL009W	YDR123C	P	T	PP	TR	0	0.78849
YAL009W	YDR146C	P	T	PP	TR	-0.03046	0.079275
YAL009W	YDR174W	P	T	PP	TR	0.00614	0.70638
YAL009W	YDR207C	P	T	PP	TA	-0.05087	0.0012165
YAL009W	YDR213W	P	T	PP	TR	0.03236	0.058631
YAL009W	YDR216W	P	T	PP	TR	-0.02049	0.31752
YAL009W	YDR253C	P	T	PP	TR	0	0.78849
YAL009W	YDR259C	P	T	PP	TA	-0.01754	0.41335
YAL009W	YDR266C	P	T	PP	TR	0.02586	0.16437
YAL009W	YDR277C	P	T	PP	TR	-0.0161	0.45938
YAL009W	YDR310C	P	T	PP	TA	-0.02211	0.26692
YAL009W	YDR421W	P	T	PP	TR	0.00178	0.76915
YAL009W	YDR423C	P	T	PP	TR	0	0.78849
YAL009W	YDR451C	P	T	PP	TA	0.00363	0.74549
YAL009W	YDR463W	P	T	PP	TR	-0.00913	0.64821
YAL009W	YDR501W	P	T	PP	TA	-0.02357	0.22424
YAL009W	YDR520C	P	T	PP	TA	0	0.78849
YAL009W	YEL009C	P	T	PP	TA	-0.0478	0.0025863
YAL009W	YER028C	P	T	PP	TA	0	0.78849
YAL009W	YER040W	P	T	PP	TR	-0.04571	0.0042146
YAL009W	YER045C	P	T	PP	TR	0.0225	0.25521
YAL009W	YER051W	P	T	PP	TR	0	0.78849
YAL009W	YER068W	P	T	PP	TR	-0.03434	0.041852
YAL009W	YER088C	P	T	PP	TR	-0.02639	0.15189
YAL009W	YER108C	P	T	PP	TR	0	0.78849
YAL009W	YER109C	P	T	PP	TR	0	0.78849
YAL009W	YER111C	P	T	PP	TR	-0.0274	0.1302
YAL009W	YER130C	P	T	PP	TR	0	0.78849
YAL009W	YER161C	P	T	PP	TA	0.01225	0.57218
YAL009W	YER169W	P	T	PP	TA	-0.01494	0.49518
YAL009W	YER184C	P	T	PP	TR	0	0.78849
YAL009W	YFL021W	P	T	PP	TR	-0.0268	0.14281
YAL009W	YFL031W	P	T	PP	TR	0	0.78849
YAL009W	YFL044C	P	T	PP	TR	-0.01236	0.56918
YAL009W	YFL052W	P	T	PP	TR	0	0.78849
YAL009W	YFR034C	P	T	PP	TR	-0.03946	0.016032
YAL009W	YGL013C	P	T	PP	TR	-0.0113	0.59703
YAL009W	YGL035C	P	T	PP	TA	-0.01314	0.54796
YAL009W	YGL071W	P	T	PP	TR	0.00733	0.68484
YAL009W	YGL073W	P	T	PP	TR	-0.01456	0.50658
YAL009W	YGL096W	P	T	PP	TA	0.01311	0.54877
YAL009W	YGL131C	P	T	PP	TA	-0.01046	0.61757
YAL009W	YGL162W	P	T	PP	TA	-0.00039	0.78451
YAL009W	YGL166W	P	T	PP	TR	0	0.78849
YAL009W	YGL181W	P	T	PP	TR	0.01679	0.4374
YAL009W	YGL192W	P	T	PP	TR	0	0.78849
YAL009W	YGL197W	P	T	PP	TA	-0.01338	0.54091
YAL009W	YGL209W	P	T	PP	TA	0	0.78849
YAL009W	YGL237C	P	T	PP	TR	0.02732	0.13173
YAL009W	YGL252C	P	T	PP	TR	0.00138	0.77382
YAL009W	YGL254W	P	T	PP	TR	0	0.78849
YAL009W	YGR044C	P	T	PP	TR	0	0.78849
YAL009W	YGR067C	P	T	PP	TR	0.008	0.67171
YAL009W	YGR089W	P	T	PP	TR	0.0248	0.19067
YAL009W	YGR097W	P	T	PP	TR	0.01165	0.58806
YAL009W	YGR249W	P	T	PP	TR	0	0.78849
YAL009W	YGR288W	P	T	PP	TR	0	0.78849
YAL009W	YHL009C	P	T	PP	TR	-0.00838	0.66398
YAL009W	YHL020C	P	T	PP	TA	0.04134	0.010929
YAL009W	YHL027W	P	T	PP	TA	-0.02026	0.325
YAL009W	YHR006W	P	T	PP	TR	-0.01	0.62852
YAL009W	YHR084W	P	T	PP	TR	-0.03812	0.020911
YAL009W	YHR124W	P	T	PP	TR	0	0.78849
YAL009W	YHR178W	P	T	PP	TR	0	0.78849
YAL009W	YHR206W	P	T	PP	TR	-0.07021	3.8215e-06
YAL009W	YIL036W	P	T	PP	TR	-0.00638	0.70233
YAL009W	YIL101C	P	T	PP	TA	0.00588	0.71088
YAL009W	YIL119C	P	T	PP	TR	0.00197	0.7669
YAL009W	YIL122W	P	T	PP	TR	0.00393	0.74128
YAL009W	YIL128W	P	T	PP	TR	0.00786	0.67457
YAL009W	YIL131C	P	T	PP	TA	0	0.78849
YAL009W	YIR017C	P	T	PP	TR	0	0.78849
YAL009W	YIR018W	P	T	PP	TR	0	0.78849
YAL009W	YIR023W	P	T	PP	TR	-0.01768	0.40879
YAL009W	YIR033W	P	T	PP	TR	-0.02393	0.21403
YAL009W	YJL056C	P	T	PP	TR	0.00082	0.77999
YAL009W	YJL089W	P	T	PP	TR	0	0.78849
YAL009W	YJL103C	P	T	PP	TR	-0.02243	0.25735
YAL009W	YJL110C	P	T	PP	TA	-0.01614	0.45803
YAL009W	YJL127C	P	T	PP	TA	0	0.78849
YAL009W	YJL206C	P	T	PP	TA	0.00131	0.77454
YAL009W	YJR060W	P	T	PP	TR	-0.03852	0.019345
YAL009W	YJR094C	P	T	PP	TR	-0.01329	0.54347
YAL009W	YJR127C	P	T	PP	TR	-0.01934	0.35464
YAL009W	YJR140C	P	T	PP	TR	0.01395	0.52455
YAL009W	YJR147W	P	T	PP	TR	0	0.78849
YAL009W	YKL005C	P	T	PP	TA	0.01689	0.43428
YAL009W	YKL015W	P	T	PP	TR	-0.02934	0.094453
YAL009W	YKL020C	P	T	PP	TR	-0.04745	0.0028094
YAL009W	YKL032C	P	T	PP	TA	-0.01234	0.5699
YAL009W	YKL038W	P	T	PP	TR	-0.02662	0.14682
YAL009W	YKL043W	P	T	PP	TR	0	0.78849
YAL009W	YKL062W	P	T	PP	TR	-0.04423	0.0058867
YAL009W	YKL072W	P	T	PP	TA	-0.03725	0.024708
YAL009W	YKL109W	P	T	PP	TR	0.05204	0.00089901
YAL009W	YKL112W	P	T	PP	TR	-0.02952	0.091552
YAL009W	YKL185W	P	T	PP	TA	-0.03333	0.049932
YAL009W	YKL222C	P	T	PP	TA	0	0.78849
YAL009W	YKR034W	P	T	PP	TA	-0.01011	0.62589
YAL009W	YKR064W	P	T	PP	TA	0	0.78849
YAL009W	YKR077W	P	T	PP	TR	0.00757	0.68018
YAL009W	YKR099W	P	T	PP	TR	-0.00405	0.73947
YAL009W	YLR013W	P	T	PP	TR	-0.02077	0.30859
YAL009W	YLR014C	P	T	PP	TR	0.00138	0.77375
YAL009W	YLR098C	P	T	PP	TA	0.01286	0.55551
YAL009W	YLR131C	P	T	PP	TR	-0.00596	0.70949
YAL009W	YLR176C	P	T	PP	TA	-0.04236	0.0088081
YAL009W	YLR182W	P	T	PP	TR	-0.02604	0.16017
YAL009W	YLR183C	P	T	PP	TA	0.0034	0.74868
YAL009W	YLR223C	P	T	PP	TR	0.02738	0.13052
YAL009W	YLR228C	P	T	PP	TR	-0.01666	0.44145
YAL009W	YLR256W	P	T	PP	TR	-0.0127	0.55998
YAL009W	YLR266C	P	T	PP	TR	0	0.78849
YAL009W	YLR278C	P	T	PP	TR	0.02188	0.27405
YAL009W	YLR403W	P	T	PP	TR	-0.0216	0.28256
YAL009W	YLR451W	P	T	PP	TR	0.00784	0.67494
YAL009W	YML007W	P	T	PP	TR	-0.05382	0.00056333
YAL009W	YML027W	P	T	PP	TA	-0.0023	0.76296
YAL009W	YML051W	P	T	PP	TA	-0.0144	0.51131
YAL009W	YML076C	P	T	PP	TR	-0.0061	0.70706
YAL009W	YML081W	P	T	PP	TA	-0.01157	0.59013
YAL009W	YML099C	P	T	PP	TR	0	0.78849
YAL009W	YML113W	P	T	PP	TA	-0.00534	0.71986
YAL009W	YMR016C	P	T	PP	TA	-0.04583	0.0040999
YAL009W	YMR019W	P	T	PP	TA	-0.01587	0.46642
YAL009W	YMR021C	P	T	PP	TR	-0.00494	0.72621
YAL009W	YMR037C	P	T	PP	TR	-0.08726	6.3815e-09
YAL009W	YMR042W	P	T	PP	TR	0	0.78849
YAL009W	YMR043W	P	T	PP	TR	-0.03612	0.030495
YAL009W	YMR053C	P	T	PP	TR	-0.00812	0.66945
YAL009W	YMR070W	P	T	PP	TA	0	0.78849
YAL009W	YMR075W	P	T	PP	TR	-0.01984	0.33845
YAL009W	YMR164C	P	T	PP	TR	0	0.78849
YAL009W	YMR172W	P	T	PP	TR	-0.05401	0.00053657
YAL009W	YMR182C	P	T	PP	TR	0	0.78849
YAL009W	YMR280C	P	T	PP	TR	-0.00428	0.73613
YAL009W	YNL027W	P	T	PP	TR	-0.08471	1.7754e-08
YAL009W	YNL068C	P	T	PP	TR	-0.0532	0.00066238
YAL009W	YNL103W	P	T	PP	TR	-0.00197	0.7669
YAL009W	YNL132W	P	T	PP	TA	-0.00038	0.78467
YAL009W	YNL139C	P	T	PP	TR	0.00813	0.66924
YAL009W	YNL167C	P	T	PP	TA	-0.06178	5.7554e-05
YAL009W	YNL199C	P	T	PP	TA	-0.00156	0.77174
YAL009W	YNL216W	P	T	PP	TR	-0.02685	0.14169
YAL009W	YNL257C	P	T	PP	TR	0.00569	0.71415
YAL009W	YNL309W	P	T	PP	TR	-0.0118	0.58417
YAL009W	YNL312W	P	T	PP	TA	-0.02035	0.3222
YAL009W	YNL314W	P	T	PP	TR	-0.01031	0.62112
YAL009W	YNR054C	P	T	PP	TA	0.02912	0.098149
YAL009W	YNR063W	P	T	PP	TR	-0.03544	0.034481
YAL009W	YOL028C	P	T	PP	TA	-0.02469	0.19362
YAL009W	YOL067C	P	T	PP	TR	-0.01098	0.60489
YAL009W	YOL089C	P	T	PP	TR	-0.02283	0.24546
YAL009W	YOL108C	P	T	PP	TR	0	0.78849
YAL009W	YOL116W	P	T	PP	TR	-0.0295	0.09179
YAL009W	YOR028C	P	T	PP	TR	-0.03876	0.018439
YAL009W	YOR032C	P	T	PP	TA	0	0.78849
YAL009W	YOR038C	P	T	PP	TA	-0.01338	0.54111
YAL009W	YOR066W	P	T	PP	TA	0.02505	0.18423
YAL009W	YOR077W	P	T	PP	TA	-0.04202	0.0094661
YAL009W	YOR113W	P	T	PP	TR	-0.02559	0.17083
YAL009W	YOR140W	P	T	PP	TR	-0.0312	0.070593
YAL009W	YOR162C	P	T	PP	TR	-0.02276	0.24752
YAL009W	YOR229W	P	T	PP	TR	0.00124	0.77533
YAL009W	YOR230W	P	T	PP	TR	0.03819	0.020642
YAL009W	YOR298C-A	P	T	PP	TR	-0.00039	0.78453
YAL009W	YOR337W	P	T	PP	TA	0.01309	0.54912
YAL009W	YOR344C	P	T	PP	TR	0.03939	0.016259
YAL009W	YOR358W	P	T	PP	TR	-0.01618	0.45678
YAL009W	YOR363C	P	T	PP	TR	0.00743	0.68293
YAL009W	YOR372C	P	T	PP	TR	-0.0073	0.6854
YAL009W	YOR380W	P	T	PP	TR	0	0.78849
YAL009W	YPL038W	P	T	PP	TA	-0.00759	0.67994
YAL009W	YPL049C	P	T	PP	TR	0.01369	0.53228
YAL009W	YPL075W	P	T	PP	TR	0.03585	0.032059
YAL009W	YPL089C	P	T	PP	TR	0.02429	0.20418
YAL009W	YPL128C	P	T	PP	TR	-0.01258	0.5632
YAL009W	YPL133C	P	T	PP	TR	-0.06511	2.0384e-05
YAL009W	YPL139C	P	T	PP	TR	-0.00648	0.70047
YAL009W	YPL177C	P	T	PP	TA	0	0.78849
YAL009W	YPL202C	P	T	PP	TR	0	0.78849
YAL009W	YPL230W	P	T	PP	TA	0.02117	0.29606
YAL009W	YPL248C	P	T	PP	TR	-0.00113	0.77665
YAL009W	YPR008W	P	T	PP	TR	-0.02959	0.090484
YAL009W	YPR009W	P	T	PP	TR	0	0.78849
YAL009W	YPR022C	P	T	PP	TR	0.02836	0.11146
YAL009W	YPR065W	P	T	PP	TA	-0.02942	0.093174
YAL009W	YPR104C	P	T	PP	TR	0.00997	0.62915
YAL009W	YPR196W	P	T	PP	TR	0	0.78849
YAL009W	YPR199C	P	T	PP	TR	0	0.78849
YAL017W	YAL009W	P	P	PK	PP	0	0.66473
YAL017W	YAR018C	P	P	PK	PK	-0.00986	0.43614
YAL017W	YAR019C	P	P	PK	PK	-0.01872	0.18633
YAL017W	YBL009W	P	P	PK	PK	-0.01618	0.24339
YAL017W	YBL016W	P	P	PK	PK	-0.00334	0.60455
YAL017W	YBL056W	P	P	PK	PP	0.01692	0.22563
YAL017W	YBL088C	P	P	PK	PK	-0.01763	0.20959
YAL017W	YBL105C	P	P	PK	PK	0.01317	0.33223
YAL017W	YBR028C	P	P	PK	PK	-0.00135	0.64253
YAL017W	YBR059C	P	P	PK	PK	0.00106	0.64756
YAL017W	YBR097W	P	P	PK	PK	-0.02018	0.15772
YAL017W	YBR125C	P	P	PK	PP	-0.01186	0.37404
YAL017W	YBR136W	P	P	PK	PK	-0.02545	0.078861
YAL017W	YBR160W	P	P	PK	PK	-0.00915	0.45729
YAL017W	YBR274W	P	P	PK	PK	-0.01776	0.20665
YAL017W	YBR276C	P	P	PK	PP	-0.01855	0.18977
YAL017W	YCL024W	P	P	PK	PK	-0.02994	0.038127
YAL017W	YCR008W	P	P	PK	PK	-0.02508	0.083195
YAL017W	YCR073C	P	P	PK	PK	-0.0069	0.52061
YAL017W	YCR079W	P	P	PK	PP	0.04121	0.0033143
YAL017W	YCR091W	P	P	PK	PK	0.00472	0.57449
YAL017W	YDL006W	P	P	PK	PP	-0.00809	0.48803
YAL017W	YDL017W	P	P	PK	PK	-0.0022	0.62696
YAL017W	YDL025C	P	P	PK	PK	-0.01722	0.21877
YAL017W	YDL028C	P	P	PK	PK	-0.02784	0.054274
YAL017W	YDL047W	P	P	PK	PP	-0.00082	0.65156
YAL017W	YDL079C	P	P	PK	PK	-0.01247	0.35463
YAL017W	YDL101C	P	P	PK	PK	-0.01298	0.33823
YAL017W	YDL108W	P	P	PK	PK	0.02683	0.06392
YAL017W	YDL127W	P	P	PK	PK	0	0.66473
YAL017W	YDL134C	P	P	PK	PP	-0.01779	0.20598
YAL017W	YDL159W	P	P	PK	PK	-0.01314	0.3334
YAL017W	YDL188C	P	P	PK	PP	-0.02549	0.078364
YAL017W	YDL214C	P	P	PK	PK	-0.02877	0.046633
YAL017W	YDL230W	P	P	PK	PP	0	0.66473
YAL017W	YDR028C	P	P	PK	PP	-0.00261	0.61925
YAL017W	YDR075W	P	P	PK	PP	0	0.66473
YAL017W	YDR122W	P	P	PK	PK	-0.02721	0.060102
YAL017W	YDR247W	P	P	PK	PK	-0.02506	0.083525
YAL017W	YDR283C	P	P	PK	PK	-0.02302	0.11032
YAL017W	YDR436W	P	P	PK	PP	-0.01959	0.16897
YAL017W	YDR466W	P	P	PK	PK	-0.00457	0.57789
YAL017W	YDR477W	P	P	PK	PK	0.00104	0.64774
YAL017W	YDR490C	P	P	PK	PK	-0.0052	0.56315
YAL017W	YDR507C	P	P	PK	PK	-0.01397	0.30707
YAL017W	YDR523C	P	P	PK	PK	-0.01492	0.27714
YAL017W	YER075C	P	P	PK	PP	0.00587	0.54699
YAL017W	YER089C	P	P	PK	PP	-0.00096	0.64919
YAL017W	YER123W	P	P	PK	PK	-0.00709	0.51539
YAL017W	YER129W	P	P	PK	PK	-0.03308	0.021301
YAL017W	YER133W	P	P	PK	PP	-0.00403	0.58993
YAL017W	YFL029C	P	P	PK	PK	-0.00981	0.43765
YAL017W	YFL033C	P	P	PK	PK	-0.00964	0.44281
YAL017W	YFL034C-B	P	P	PK	PK	-0.03039	0.035334
YAL017W	YFR014C	P	P	PK	PK	-0.01109	0.39822
YAL017W	YFR028C	P	P	PK	PP	0.03205	0.02595
YAL017W	YGL019W	P	P	PK	PK	-0.00396	0.59145
YAL017W	YGL021W	P	P	PK	PK	-0.00705	0.51658
YAL017W	YGL059W	P	P	PK	PK	-0.00502	0.56738
YAL017W	YGL083W	P	P	PK	PK	-0.02355	0.10266
YAL017W	YGL119W	P	P	PK	PK	-0.02734	0.058818
YAL017W	YGL134W	P	P	PK	PK	-0.00162	0.63767
YAL017W	YGL158W	P	P	PK	PK	-0.01548	0.26088
YAL017W	YGL179C	P	P	PK	PK	-0.02389	0.098176
YAL017W	YGL180W	P	P	PK	PK	0.00501	0.56775
YAL017W	YGR040W	P	P	PK	PK	-0.01762	0.20979
YAL017W	YGR052W	P	P	PK	PK	-0.00199	0.63089
YAL017W	YGR092W	P	P	PK	PK	-0.01963	0.1682
YAL017W	YGR109C	P	P	PK	PK	0	0.66473
YAL017W	YGR123C	P	P	PK	PP	0	0.66473
YAL017W	YGR188C	P	P	PK	PK	-0.00039	0.65858
YAL017W	YGR203W	P	P	PK	PP	0	0.66473
YAL017W	YGR262C	P	P	PK	PK	-0.01273	0.3464
YAL017W	YHL007C	P	P	PK	PK	0.00079	0.65199
YAL017W	YHR004C	P	P	PK	PP	-0.01126	0.39296
YAL017W	YHR030C	P	P	PK	PK	-0.0208	0.14669
YAL017W	YHR071W	P	P	PK	PK	-0.00745	0.50565
YAL017W	YHR076W	P	P	PK	PP	0	0.66473
YAL017W	YHR079C	P	P	PK	PK	-0.0103	0.42286
YAL017W	YHR082C	P	P	PK	PK	-0.01192	0.37207
YAL017W	YHR135C	P	P	PK	PK	-0.00294	0.61273
YAL017W	YHR205W	P	P	PK	PK	0.03794	0.007407
YAL017W	YIL035C	P	P	PK	PK	0	0.66473
YAL017W	YIL042C	P	P	PK	PK	0	0.66473
YAL017W	YIL095W	P	P	PK	PK	-0.02161	0.13269
YAL017W	YIL113W	P	P	PK	PP	0.00953	0.44597
YAL017W	YIL147C	P	P	PK	PK	-0.00213	0.62842
YAL017W	YIR026C	P	P	PK	PP	-0.01808	0.1997
YAL017W	YJL006C	P	P	PK	PK	0	0.66473
YAL017W	YJL057C	P	P	PK	PK	-0.01021	0.42543
YAL017W	YJL095W	P	P	PK	PK	-0.01156	0.38357
YAL017W	YJL106W	P	P	PK	PK	0.00107	0.64734
YAL017W	YJL128C	P	P	PK	PK	-0.03438	0.016351
YAL017W	YJL141C	P	P	PK	PK	-0.00406	0.58913
YAL017W	YJL164C	P	P	PK	PK	-0.02542	0.079215
YAL017W	YJL165C	P	P	PK	PK	-0.00067	0.65406
YAL017W	YJL187C	P	P	PK	PK	-0.00849	0.47675
YAL017W	YJR059W	P	P	PK	PK	-0.02257	0.11717
YAL017W	YJR066W	P	P	PK	PK	-0.02524	0.081367
YAL017W	YKL025C	P	P	PK	PK	0.00352	0.60086
YAL017W	YKL048C	P	P	PK	PK	-0.0201	0.15928
YAL017W	YKL101W	P	P	PK	PK	-0.00193	0.63207
YAL017W	YKL116C	P	P	PK	PK	-0.01186	0.37388
YAL017W	YKL126W	P	P	PK	PK	-0.00264	0.61863
YAL017W	YKL139W	P	P	PK	PK	-0.00904	0.46064
YAL017W	YKL161C	P	P	PK	PK	-0.0159	0.25045
YAL017W	YKL166C	P	P	PK	PK	-0.02988	0.038578
YAL017W	YKL168C	P	P	PK	PK	-0.01208	0.36683
YAL017W	YKL171W	P	P	PK	PK	-0.00031	0.65978
YAL017W	YKL190W	P	P	PK	PP	0	0.66473
YAL017W	YKL198C	P	P	PK	PK	-0.01159	0.38259
YAL017W	YKL203C	P	P	PK	PK	-0.00011	0.66301
YAL017W	YLL010C	P	P	PK	PP	-0.02579	0.074933
YAL017W	YLL019C	P	P	PK	PK	-0.0116	0.38214
YAL017W	YLR019W	P	P	PK	PP	-0.00942	0.44945
YAL017W	YLR096W	P	P	PK	PK	-0.01158	0.38292
YAL017W	YLR113W	P	P	PK	PK	-0.00783	0.49533
YAL017W	YLR210W	P	P	PK	PK	-0.00432	0.58341
YAL017W	YLR226W	P	P	PK	PK	0.00722	0.51206
YAL017W	YLR240W	P	P	PK	PK	-0.00958	0.4447
YAL017W	YLR248W	P	P	PK	PK	-0.01052	0.41583
YAL017W	YLR253W	P	P	PK	PK	0	0.66473
YAL017W	YLR361C	P	P	PK	PP	0	0.66473
YAL017W	YLR362W	P	P	PK	PK	-0.01891	0.18249
YAL017W	YLR433C	P	P	PK	PP	-0.01125	0.39313
YAL017W	YML016C	P	P	PK	PP	-0.00897	0.46271
YAL017W	YML057W	P	P	PK	PP	-0.02145	0.13536
YAL017W	YMR001C	P	P	PK	PK	-0.0135	0.32176
YAL017W	YMR036C	P	P	PK	PP	-0.00815	0.48633
YAL017W	YMR104C	P	P	PK	PK	-0.00253	0.62082
YAL017W	YMR139W	P	P	PK	PK	-0.00705	0.51643
YAL017W	YMR216C	P	P	PK	PK	-0.02663	0.065936
YAL017W	YMR277W	P	P	PK	PP	-0.0154	0.26289
YAL017W	YMR291W	P	P	PK	PK	-0.00333	0.60469
YAL017W	YNL020C	P	P	PK	PK	-0.00697	0.51877
YAL017W	YNL025C	P	P	PK	PK	0	0.66473
YAL017W	YNL032W	P	P	PK	PP	-0.01058	0.41423
YAL017W	YNL053W	P	P	PK	PP	-0.02045	0.15286
YAL017W	YNL056W	P	P	PK	PP	-0.01303	0.33669
YAL017W	YNL099C	P	P	PK	PP	-0.00118	0.64539
YAL017W	YNL154C	P	P	PK	PK	-0.02008	0.15964
YAL017W	YNL161W	P	P	PK	PK	0.03746	0.0082998
YAL017W	YNL183C	P	P	PK	PK	0.00431	0.58359
YAL017W	YNL201C	P	P	PK	PP	0	0.66473
YAL017W	YNL222W	P	P	PK	PP	0.02293	0.1118
YAL017W	YNL289W	P	P	PK	PK	-0.01593	0.24969
YAL017W	YNL298W	P	P	PK	PK	-0.00866	0.47159
YAL017W	YNL307C	P	P	PK	PK	-0.02066	0.14908
YAL017W	YNR031C	P	P	PK	PK	-0.00791	0.49313
YAL017W	YNR032W	P	P	PK	PP	0	0.66473
YAL017W	YNR047W	P	P	PK	PK	-0.01868	0.18713
YAL017W	YOL001W	P	P	PK	PK	-0.01394	0.30781
YAL017W	YOL016C	P	P	PK	PK	-0.01616	0.24392
YAL017W	YOL045W	P	P	PK	PK	-0.00788	0.49379
YAL017W	YOL100W	P	P	PK	PK	0.0143	0.29651
YAL017W	YOL113W	P	P	PK	PK	-0.01451	0.2901
YAL017W	YOL128C	P	P	PK	PK	-0.02555	0.077643
YAL017W	YOR014W	P	P	PK	PP	-0.01332	0.32746
YAL017W	YOR039W	P	P	PK	PK	-0.01277	0.34503
YAL017W	YOR061W	P	P	PK	PK	0	0.66473
YAL017W	YOR090C	P	P	PK	PP	0	0.66473
YAL017W	YOR119C	P	P	PK	PK	-6e-04	0.6551
YAL017W	YOR208W	P	P	PK	PP	0.00579	0.54897
YAL017W	YOR231W	P	P	PK	PK	-0.02926	0.04297
YAL017W	YOR233W	P	P	PK	PK	-0.0249	0.085416
YAL017W	YOR267C	P	P	PK	PK	-0.00712	0.5147
YAL017W	YOR351C	P	P	PK	PK	0	0.66473
YAL017W	YOR367W	P	P	PK	PP	0.00958	0.44447
YAL017W	YPL026C	P	P	PK	PK	0	0.66473
YAL017W	YPL031C	P	P	PK	PK	0	0.66473
YAL017W	YPL042C	P	P	PK	PK	-0.00656	0.52933
YAL017W	YPL109C	P	P	PK	PK	0	0.66473
YAL017W	YPL140C	P	P	PK	PK	0.00136	0.64221
YAL017W	YPL141C	P	P	PK	PK	-0.01561	0.25758
YAL017W	YPL150W	P	P	PK	PK	-0.01451	0.28994
YAL017W	YPL153C	P	P	PK	PK	0.01773	0.20732
YAL017W	YPL179W	P	P	PK	PP	-0.00517	0.56405
YAL017W	YPL203W	P	P	PK	PK	-0.02638	0.06852
YAL017W	YPL204W	P	P	PK	PK	-0.00088	0.65059
YAL017W	YPL209C	P	P	PK	PK	-0.00589	0.54636
YAL017W	YPL236C	P	P	PK	PK	0	0.66473
YAL017W	YPL256C	P	P	PK	PK	-0.00595	0.54491
YAL017W	YPR025C	P	P	PK	PK	0.01632	0.23975
YAL017W	YPR054W	P	P	PK	PK	0	0.66473
YAL017W	YPR073C	P	P	PK	PP	-0.01325	0.3298
YAL017W	YPR106W	P	P	PK	PK	-0.02617	0.070685
YAL017W	YPR111W	P	P	PK	PK	-0.01706	0.22247
YAL017W	YPR119W	P	P	PK	PK	-0.01665	0.23179
YAL017W	YPR120C	P	P	PK	PK	-0.013	0.3376
YAL017W	YPR161C	P	P	PK	PK	-0.02512	0.082732
YAL017W	MAL63	P	T	PK	TR	0	0.78849
YAL017W	MATA1	P	T	PK	TA	0	0.78849
YAL017W	YAL051W	P	T	PK	TR	-0.01719	0.42444
YAL017W	YBL005W	P	T	PK	TR	0.00355	0.7466
YAL017W	YBL008W	P	T	PK	TA	-0.00042	0.78424
YAL017W	YBL021C	P	T	PK	TR	0	0.78849
YAL017W	YBL054W	P	T	PK	TR	0.01174	0.58564
YAL017W	YBL103C	P	T	PK	TR	0.00375	0.74383
YAL017W	YBR033W	P	T	PK	TR	-0.01993	0.33546
YAL017W	YBR049C	P	T	PK	TR	-0.00571	0.71371
YAL017W	YBR083W	P	T	PK	TR	-0.01356	0.5359
YAL017W	YBR112C	P	T	PK	TA	-0.01317	0.54695
YAL017W	YBR150C	P	T	PK	TA	-0.01562	0.47423
YAL017W	YBR182C	P	T	PK	TR	-0.01899	0.36615
YAL017W	YBR239C	P	T	PK	TA	0	0.78849
YAL017W	YBR240C	P	T	PK	TR	0	0.78849
YAL017W	YBR267W	P	T	PK	TA	0.01153	0.59098
YAL017W	YBR297W	P	T	PK	TR	0	0.78849
YAL017W	YCL055W	P	T	PK	TR	-0.01454	0.50736
YAL017W	YCL066W	P	T	PK	TA	0	0.78849
YAL017W	YCL067C	P	T	PK	TA	0	0.78849
YAL017W	YCR018C	P	T	PK	TR	-0.00288	0.75563
YAL017W	YCR040W	P	T	PK	TA	0	0.78849
YAL017W	YCR065W	P	T	PK	TR	-0.00078	0.78045
YAL017W	YCR084C	P	T	PK	TA	-0.01114	0.60108
YAL017W	YCR096C	P	T	PK	TR	0	0.78849
YAL017W	YCR097W	P	T	PK	TA	0	0.78849
YAL017W	YCR106W	P	T	PK	TA	0	0.78849
YAL017W	YDL020C	P	T	PK	TR	-0.00092	0.7789
YAL017W	YDL048C	P	T	PK	TR	-0.02075	0.30931
YAL017W	YDL056W	P	T	PK	TR	-0.0026	0.7592
YAL017W	YDL106C	P	T	PK	TR	-0.01701	0.43035
YAL017W	YDL166C	P	T	PK	TA	-0.00401	0.74004
YAL017W	YDL170W	P	T	PK	TR	0	0.78849
YAL017W	YDL233W	P	T	PK	TR	-0.01201	0.57859
YAL017W	YDR009W	P	T	PK	TA	0	0.78849
YAL017W	YDR026C	P	T	PK	TR	-0.00389	0.74178
YAL017W	YDR034C	P	T	PK	TR	0.01371	0.53154
YAL017W	YDR043C	P	T	PK	TA	-0.05403	0.00053378
YAL017W	YDR049W	P	T	PK	TR	-0.00373	0.74402
YAL017W	YDR081C	P	T	PK	TR	-0.00471	0.72974
YAL017W	YDR123C	P	T	PK	TR	0	0.78849
YAL017W	YDR146C	P	T	PK	TR	0.00662	0.69801
YAL017W	YDR174W	P	T	PK	TR	0.00577	0.71282
YAL017W	YDR207C	P	T	PK	TA	-0.00918	0.64709
YAL017W	YDR213W	P	T	PK	TR	-0.00053	0.78307
YAL017W	YDR216W	P	T	PK	TR	-0.0344	0.04141
YAL017W	YDR253C	P	T	PK	TR	0	0.78849
YAL017W	YDR259C	P	T	PK	TA	-0.01912	0.36179
YAL017W	YDR266C	P	T	PK	TR	0.0024	0.76162
YAL017W	YDR277C	P	T	PK	TR	-0.04622	0.0037541
YAL017W	YDR310C	P	T	PK	TA	-0.00326	0.75051
YAL017W	YDR421W	P	T	PK	TR	-0.00466	0.73055
YAL017W	YDR423C	P	T	PK	TR	0	0.78849
YAL017W	YDR451C	P	T	PK	TA	0.00567	0.71446
YAL017W	YDR463W	P	T	PK	TR	-0.00122	0.77561
YAL017W	YDR501W	P	T	PK	TA	-0.01964	0.34489
YAL017W	YDR520C	P	T	PK	TA	0	0.78849
YAL017W	YEL009C	P	T	PK	TA	-0.0358	0.032348
YAL017W	YER028C	P	T	PK	TA	0	0.78849
YAL017W	YER040W	P	T	PK	TR	-0.00739	0.68363
YAL017W	YER045C	P	T	PK	TR	-0.00675	0.69571
YAL017W	YER051W	P	T	PK	TR	0	0.78849
YAL017W	YER068W	P	T	PK	TR	-0.01135	0.59577
YAL017W	YER088C	P	T	PK	TR	-0.0011	0.77696
YAL017W	YER108C	P	T	PK	TR	0	0.78849
YAL017W	YER109C	P	T	PK	TR	0	0.78849
YAL017W	YER111C	P	T	PK	TR	-0.02192	0.27278
YAL017W	YER130C	P	T	PK	TR	0	0.78849
YAL017W	YER161C	P	T	PK	TA	0.00841	0.66344
YAL017W	YER169W	P	T	PK	TA	-0.02567	0.16894
YAL017W	YER184C	P	T	PK	TR	0	0.78849
YAL017W	YFL021W	P	T	PK	TR	-0.005	0.72524
YAL017W	YFL031W	P	T	PK	TR	0	0.78849
YAL017W	YFL044C	P	T	PK	TR	0.01632	0.45236
YAL017W	YFL052W	P	T	PK	TR	0	0.78849
YAL017W	YFR034C	P	T	PK	TR	0.01269	0.56025
YAL017W	YGL013C	P	T	PK	TR	0.0078	0.67571
YAL017W	YGL035C	P	T	PK	TA	-0.01556	0.4761
YAL017W	YGL071W	P	T	PK	TR	-0.00778	0.67621
YAL017W	YGL073W	P	T	PK	TR	-0.01185	0.58268
YAL017W	YGL096W	P	T	PK	TA	-0.00679	0.69493
YAL017W	YGL131C	P	T	PK	TA	-0.02078	0.30837
YAL017W	YGL162W	P	T	PK	TA	-0.01923	0.35828
YAL017W	YGL166W	P	T	PK	TR	0	0.78849
YAL017W	YGL181W	P	T	PK	TR	-0.00289	0.75542
YAL017W	YGL192W	P	T	PK	TR	0	0.78849
YAL017W	YGL197W	P	T	PK	TA	0.00201	0.76641
YAL017W	YGL209W	P	T	PK	TA	0	0.78849
YAL017W	YGL237C	P	T	PK	TR	-0.00457	0.73179
YAL017W	YGL252C	P	T	PK	TR	0.00436	0.73501
YAL017W	YGL254W	P	T	PK	TR	0	0.78849
YAL017W	YGR044C	P	T	PK	TR	0	0.78849
YAL017W	YGR067C	P	T	PK	TR	0.02862	0.10678
YAL017W	YGR089W	P	T	PK	TR	-0.01818	0.3925
YAL017W	YGR097W	P	T	PK	TR	-0.00077	0.78053
YAL017W	YGR249W	P	T	PK	TR	0	0.78849
YAL017W	YGR288W	P	T	PK	TR	0	0.78849
YAL017W	YHL009C	P	T	PK	TR	0.01389	0.52641
YAL017W	YHL020C	P	T	PK	TA	-0.01553	0.47707
YAL017W	YHL027W	P	T	PK	TA	-0.01662	0.44277
YAL017W	YHR006W	P	T	PK	TR	0.01425	0.51598
YAL017W	YHR084W	P	T	PK	TR	-0.03568	0.033052
YAL017W	YHR124W	P	T	PK	TR	0	0.78849
YAL017W	YHR178W	P	T	PK	TR	0	0.78849
YAL017W	YHR206W	P	T	PK	TR	-0.02452	0.19817
YAL017W	YIL036W	P	T	PK	TR	0.02602	0.16062
YAL017W	YIL101C	P	T	PK	TA	-0.05182	0.00095079
YAL017W	YIL119C	P	T	PK	TR	-0.00918	0.64702
YAL017W	YIL122W	P	T	PK	TR	-0.01158	0.5898
YAL017W	YIL128W	P	T	PK	TR	-0.00418	0.73765
YAL017W	YIL131C	P	T	PK	TA	0	0.78849
YAL017W	YIR017C	P	T	PK	TR	0	0.78849
YAL017W	YIR018W	P	T	PK	TR	0	0.78849
YAL017W	YIR023W	P	T	PK	TR	-0.00121	0.77566
YAL017W	YIR033W	P	T	PK	TR	-0.02649	0.14981
YAL017W	YJL056C	P	T	PK	TR	-0.0209	0.30449
YAL017W	YJL089W	P	T	PK	TR	0	0.78849
YAL017W	YJL103C	P	T	PK	TR	-0.01062	0.61384
YAL017W	YJL110C	P	T	PK	TA	7e-05	0.78778
YAL017W	YJL127C	P	T	PK	TA	0	0.78849
YAL017W	YJL206C	P	T	PK	TA	-0.02178	0.2771
YAL017W	YJR060W	P	T	PK	TR	-0.02167	0.28054
YAL017W	YJR094C	P	T	PK	TR	-0.03137	0.068801
YAL017W	YJR127C	P	T	PK	TR	-0.00147	0.7728
YAL017W	YJR140C	P	T	PK	TR	3e-04	0.78545
YAL017W	YJR147W	P	T	PK	TR	0	0.78849
YAL017W	YKL005C	P	T	PK	TA	-0.02428	0.20443
YAL017W	YKL015W	P	T	PK	TR	-0.01537	0.482
YAL017W	YKL020C	P	T	PK	TR	-0.04741	0.0028383
YAL017W	YKL032C	P	T	PK	TA	-0.02073	0.30999
YAL017W	YKL038W	P	T	PK	TR	-0.01161	0.58914
YAL017W	YKL043W	P	T	PK	TR	0	0.78849
YAL017W	YKL062W	P	T	PK	TR	-0.04115	0.011376
YAL017W	YKL072W	P	T	PK	TA	0.04507	0.0048685
YAL017W	YKL109W	P	T	PK	TR	0.01299	0.55197
YAL017W	YKL112W	P	T	PK	TR	-0.02607	0.15936
YAL017W	YKL185W	P	T	PK	TA	-0.07423	9.652e-07
YAL017W	YKL222C	P	T	PK	TA	0	0.78849
YAL017W	YKR034W	P	T	PK	TA	-0.01276	0.55839
YAL017W	YKR064W	P	T	PK	TA	0	0.78849
YAL017W	YKR077W	P	T	PK	TR	0.01182	0.5835
YAL017W	YKR099W	P	T	PK	TR	-0.01343	0.53955
YAL017W	YLR013W	P	T	PK	TR	-0.02116	0.29643
YAL017W	YLR014C	P	T	PK	TR	-0.00591	0.71045
YAL017W	YLR098C	P	T	PK	TA	0.00153	0.7721
YAL017W	YLR131C	P	T	PK	TR	-0.01389	0.52651
YAL017W	YLR176C	P	T	PK	TA	-0.01162	0.58872
YAL017W	YLR182W	P	T	PK	TR	2e-05	0.7883
YAL017W	YLR183C	P	T	PK	TA	-0.00672	0.69623
YAL017W	YLR223C	P	T	PK	TR	-0.01384	0.52779
YAL017W	YLR228C	P	T	PK	TR	-0.00964	0.63674
YAL017W	YLR256W	P	T	PK	TR	-0.02927	0.095507
YAL017W	YLR266C	P	T	PK	TR	0	0.78849
YAL017W	YLR278C	P	T	PK	TR	-0.01329	0.54371
YAL017W	YLR403W	P	T	PK	TR	0.00087	0.77947
YAL017W	YLR451W	P	T	PK	TR	-0.00369	0.74458
YAL017W	YML007W	P	T	PK	TR	0.00297	0.7544
YAL017W	YML027W	P	T	PK	TA	-0.00821	0.66748
YAL017W	YML051W	P	T	PK	TA	0.00638	0.70231
YAL017W	YML076C	P	T	PK	TR	-0.02732	0.13187
YAL017W	YML081W	P	T	PK	TA	0.00191	0.76762
YAL017W	YML099C	P	T	PK	TR	0	0.78849
YAL017W	YML113W	P	T	PK	TA	0.01528	0.48465
YAL017W	YMR016C	P	T	PK	TA	-0.02533	0.17716
YAL017W	YMR019W	P	T	PK	TA	-0.00391	0.7415
YAL017W	YMR021C	P	T	PK	TR	-0.01109	0.60217
YAL017W	YMR037C	P	T	PK	TR	-0.04158	0.01037
YAL017W	YMR042W	P	T	PK	TR	0	0.78849
YAL017W	YMR043W	P	T	PK	TR	-0.00142	0.77337
YAL017W	YMR053C	P	T	PK	TR	-0.01763	0.41027
YAL017W	YMR070W	P	T	PK	TA	0	0.78849
YAL017W	YMR075W	P	T	PK	TR	-0.00527	0.721
YAL017W	YMR164C	P	T	PK	TR	0	0.78849
YAL017W	YMR172W	P	T	PK	TR	-0.02447	0.19942
YAL017W	YMR182C	P	T	PK	TR	0	0.78849
YAL017W	YMR280C	P	T	PK	TR	-0.02332	0.23119
YAL017W	YNL027W	P	T	PK	TR	0.00627	0.70422
YAL017W	YNL068C	P	T	PK	TR	-0.01322	0.54559
YAL017W	YNL103W	P	T	PK	TR	0.00198	0.76685
YAL017W	YNL132W	P	T	PK	TA	0.00427	0.73631
YAL017W	YNL139C	P	T	PK	TR	0.00546	0.71789
YAL017W	YNL167C	P	T	PK	TA	-0.03465	0.039649
YAL017W	YNL199C	P	T	PK	TA	0.01735	0.41926
YAL017W	YNL216W	P	T	PK	TR	-0.0252	0.18051
YAL017W	YNL257C	P	T	PK	TR	0.00181	0.76878
YAL017W	YNL309W	P	T	PK	TR	0.01493	0.49534
YAL017W	YNL312W	P	T	PK	TA	0.0027	0.75791
YAL017W	YNL314W	P	T	PK	TR	-0.00489	0.72689
YAL017W	YNR054C	P	T	PK	TA	-0.01144	0.59345
YAL017W	YNR063W	P	T	PK	TR	-0.00258	0.75945
YAL017W	YOL028C	P	T	PK	TA	0.00041	0.78432
YAL017W	YOL067C	P	T	PK	TR	0.0189	0.36914
YAL017W	YOL089C	P	T	PK	TR	-0.00398	0.74059
YAL017W	YOL108C	P	T	PK	TR	0	0.78849
YAL017W	YOL116W	P	T	PK	TR	0.01088	0.60732
YAL017W	YOR028C	P	T	PK	TR	-0.01941	0.3524
YAL017W	YOR032C	P	T	PK	TA	0	0.78849
YAL017W	YOR038C	P	T	PK	TA	-0.00503	0.7247
YAL017W	YOR066W	P	T	PK	TA	0.00945	0.64114
YAL017W	YOR077W	P	T	PK	TA	0.02638	0.15229
YAL017W	YOR113W	P	T	PK	TR	-0.04149	0.01059
YAL017W	YOR140W	P	T	PK	TR	0.00013	0.78721
YAL017W	YOR162C	P	T	PK	TR	-0.00234	0.76245
YAL017W	YOR229W	P	T	PK	TR	0.00418	0.73761
YAL017W	YOR230W	P	T	PK	TR	-0.03362	0.047519
YAL017W	YOR298C-A	P	T	PK	TR	0.03143	0.068187
YAL017W	YOR337W	P	T	PK	TA	-0.03324	0.050683
YAL017W	YOR344C	P	T	PK	TR	-0.02495	0.18687
YAL017W	YOR358W	P	T	PK	TR	-0.00648	0.70055
YAL017W	YOR363C	P	T	PK	TR	-0.01122	0.59901
YAL017W	YOR372C	P	T	PK	TR	0.00342	0.74833
YAL017W	YOR380W	P	T	PK	TR	0	0.78849
YAL017W	YPL038W	P	T	PK	TA	0.00691	0.69279
YAL017W	YPL049C	P	T	PK	TR	0.00315	0.752
YAL017W	YPL075W	P	T	PK	TR	0.00701	0.69082
YAL017W	YPL089C	P	T	PK	TR	-0.00886	0.65391
YAL017W	YPL128C	P	T	PK	TR	-0.01229	0.57106
YAL017W	YPL133C	P	T	PK	TR	-0.04815	0.0023791
YAL017W	YPL139C	P	T	PK	TR	-0.01455	0.50679
YAL017W	YPL177C	P	T	PK	TA	0	0.78849
YAL017W	YPL202C	P	T	PK	TR	0	0.78849
YAL017W	YPL230W	P	T	PK	TA	-0.03196	0.062516
YAL017W	YPL248C	P	T	PK	TR	-0.01918	0.35976
YAL017W	YPR008W	P	T	PK	TR	-0.01843	0.38436
YAL017W	YPR009W	P	T	PK	TR	0	0.78849
YAL017W	YPR022C	P	T	PK	TR	-0.01713	0.42644
YAL017W	YPR065W	P	T	PK	TA	-5e-04	0.78338
YAL017W	YPR104C	P	T	PK	TR	-0.00415	0.73808
YAL017W	YPR196W	P	T	PK	TR	0	0.78849
YAL017W	YPR199C	P	T	PK	TR	0	0.78849
YAR018C	YAL009W	P	P	PK	PP	0	0.66473
YAR018C	YAL017W	P	P	PK	PK	-0.0292	0.043371
YAR018C	YAR019C	P	P	PK	PK	0.05458	5.2301e-05
YAR018C	YBL009W	P	P	PK	PK	-0.02503	0.083783
YAR018C	YBL016W	P	P	PK	PK	-0.02655	0.066785
YAR018C	YBL056W	P	P	PK	PP	0.01369	0.31589
YAR018C	YBL088C	P	P	PK	PK	-0.00927	0.45398
YAR018C	YBL105C	P	P	PK	PK	-0.00862	0.47288
YAR018C	YBR028C	P	P	PK	PK	0.00122	0.6447
YAR018C	YBR059C	P	P	PK	PK	0.03415	0.017162
YAR018C	YBR097W	P	P	PK	PK	-0.00767	0.49961
YAR018C	YBR125C	P	P	PK	PP	-0.00774	0.49767
YAR018C	YBR136W	P	P	PK	PK	-0.0345	0.015931
YAR018C	YBR160W	P	P	PK	PK	0.00748	0.50503
YAR018C	YBR274W	P	P	PK	PK	-0.01867	0.1875
YAR018C	YBR276C	P	P	PK	PP	0.02918	0.043556
YAR018C	YCL024W	P	P	PK	PK	0.02252	0.11796
YAR018C	YCR008W	P	P	PK	PK	-0.01331	0.3277
YAR018C	YCR073C	P	P	PK	PK	0.03238	0.024369
YAR018C	YCR079W	P	P	PK	PP	0.03832	0.0067564
YAR018C	YCR091W	P	P	PK	PK	-0.02982	0.038946
YAR018C	YDL006W	P	P	PK	PP	-0.02627	0.06967
YAR018C	YDL017W	P	P	PK	PK	-0.03677	0.0097032
YAR018C	YDL025C	P	P	PK	PK	0.0132	0.33145
YAR018C	YDL028C	P	P	PK	PK	-0.04053	0.0039467
YAR018C	YDL047W	P	P	PK	PP	-0.01806	0.20017
YAR018C	YDL079C	P	P	PK	PK	-0.03389	0.018129
YAR018C	YDL101C	P	P	PK	PK	-0.01881	0.18466
YAR018C	YDL108W	P	P	PK	PK	-0.00487	0.57088
YAR018C	YDL127W	P	P	PK	PK	0	0.66473
YAR018C	YDL134C	P	P	PK	PP	-0.01946	0.17142
YAR018C	YDL159W	P	P	PK	PK	-0.02618	0.070613
YAR018C	YDL188C	P	P	PK	PP	0.00203	0.63021
YAR018C	YDL214C	P	P	PK	PK	-0.0265	0.067329
YAR018C	YDL230W	P	P	PK	PP	0	0.66473
YAR018C	YDR028C	P	P	PK	PP	-0.0093	0.45298
YAR018C	YDR075W	P	P	PK	PP	0	0.66473
YAR018C	YDR122W	P	P	PK	PK	0.01343	0.32396
YAR018C	YDR247W	P	P	PK	PK	0.01673	0.22996
YAR018C	YDR283C	P	P	PK	PK	-0.00359	0.5994
YAR018C	YDR436W	P	P	PK	PP	0.04716	0.00062605
YAR018C	YDR466W	P	P	PK	PK	-0.02694	0.062809
YAR018C	YDR477W	P	P	PK	PK	-0.00122	0.64477
YAR018C	YDR490C	P	P	PK	PK	0.04409	0.0015348
YAR018C	YDR507C	P	P	PK	PK	-0.02486	0.085914
YAR018C	YDR523C	P	P	PK	PK	-0.02291	0.11209
YAR018C	YER075C	P	P	PK	PP	-0.00098	0.64885
YAR018C	YER089C	P	P	PK	PP	-0.00838	0.4798
YAR018C	YER123W	P	P	PK	PK	-0.00219	0.62723
YAR018C	YER129W	P	P	PK	PK	-0.03505	0.014119
YAR018C	YER133W	P	P	PK	PP	0.03667	0.0099266
YAR018C	YFL029C	P	P	PK	PK	-0.03007	0.037268
YAR018C	YFL033C	P	P	PK	PK	-0.00512	0.56509
YAR018C	YFL034C-B	P	P	PK	PK	0.00853	0.4756
YAR018C	YFR014C	P	P	PK	PK	0.03715	0.0089191
YAR018C	YFR028C	P	P	PK	PP	-0.00829	0.48241
YAR018C	YGL019W	P	P	PK	PK	0.01962	0.16841
YAR018C	YGL021W	P	P	PK	PK	-0.00966	0.44208
YAR018C	YGL059W	P	P	PK	PK	-0.00709	0.51557
YAR018C	YGL083W	P	P	PK	PK	0.00098	0.64884
YAR018C	YGL119W	P	P	PK	PK	-0.03105	0.031371
YAR018C	YGL134W	P	P	PK	PK	0.0093	0.45288
YAR018C	YGL158W	P	P	PK	PK	-0.02626	0.06974
YAR018C	YGL179C	P	P	PK	PK	-0.0148	0.28105
YAR018C	YGL180W	P	P	PK	PK	-0.0075	0.50448
YAR018C	YGR040W	P	P	PK	PK	0.01172	0.3783
YAR018C	YGR052W	P	P	PK	PK	-0.01584	0.25183
YAR018C	YGR092W	P	P	PK	PK	0.01475	0.28249
YAR018C	YGR109C	P	P	PK	PK	0	0.66473
YAR018C	YGR123C	P	P	PK	PP	0	0.66473
YAR018C	YGR188C	P	P	PK	PK	-0.00899	0.46224
YAR018C	YGR203W	P	P	PK	PP	0	0.66473
YAR018C	YGR262C	P	P	PK	PK	0.0158	0.25285
YAR018C	YHL007C	P	P	PK	PK	-0.03104	0.031452
YAR018C	YHR004C	P	P	PK	PP	0.0088	0.46772
YAR018C	YHR030C	P	P	PK	PK	0.02558	0.077267
YAR018C	YHR071W	P	P	PK	PK	0.00602	0.5431
YAR018C	YHR076W	P	P	PK	PP	0	0.66473
YAR018C	YHR079C	P	P	PK	PK	0.03525	0.013524
YAR018C	YHR082C	P	P	PK	PK	-0.03701	0.0092007
YAR018C	YHR135C	P	P	PK	PK	-0.01274	0.34593
YAR018C	YHR205W	P	P	PK	PK	0.01358	0.31926
YAR018C	YIL035C	P	P	PK	PK	0	0.66473
YAR018C	YIL042C	P	P	PK	PK	0	0.66473
YAR018C	YIL095W	P	P	PK	PK	-0.0085	0.47634
YAR018C	YIL113W	P	P	PK	PP	0.00146	0.64059
YAR018C	YIL147C	P	P	PK	PK	0.0238	0.099351
YAR018C	YIR026C	P	P	PK	PP	-0.0276	0.056376
YAR018C	YJL006C	P	P	PK	PK	0	0.66473
YAR018C	YJL057C	P	P	PK	PK	0.02957	0.040674
YAR018C	YJL095W	P	P	PK	PK	-0.04877	0.0003798
YAR018C	YJL106W	P	P	PK	PK	0.03305	0.021431
YAR018C	YJL128C	P	P	PK	PK	-0.02393	0.09762
YAR018C	YJL141C	P	P	PK	PK	-0.01112	0.39725
YAR018C	YJL164C	P	P	PK	PK	0.01634	0.23936
YAR018C	YJL165C	P	P	PK	PK	-0.01657	0.23364
YAR018C	YJL187C	P	P	PK	PK	-0.00043	0.658
YAR018C	YJR059W	P	P	PK	PK	0.01481	0.28074
YAR018C	YJR066W	P	P	PK	PK	-0.02337	0.10525
YAR018C	YKL025C	P	P	PK	PK	-0.05557	3.6554e-05
YAR018C	YKL048C	P	P	PK	PK	-0.01627	0.24106
YAR018C	YKL101W	P	P	PK	PK	-0.02003	0.16052
YAR018C	YKL116C	P	P	PK	PK	-0.00994	0.4337
YAR018C	YKL126W	P	P	PK	PK	0.00342	0.60281
YAR018C	YKL139W	P	P	PK	PK	-0.03407	0.017467
YAR018C	YKL161C	P	P	PK	PK	0.00363	0.59851
YAR018C	YKL166C	P	P	PK	PK	0.02025	0.15651
YAR018C	YKL168C	P	P	PK	PK	0.01328	0.32889
YAR018C	YKL171W	P	P	PK	PK	0.01427	0.29742
YAR018C	YKL190W	P	P	PK	PP	0	0.66473
YAR018C	YKL198C	P	P	PK	PK	0.00394	0.59181
YAR018C	YKL203C	P	P	PK	PK	-0.01415	0.30134
YAR018C	YLL010C	P	P	PK	PP	-0.00227	0.62571
YAR018C	YLL019C	P	P	PK	PK	-0.01075	0.40896
YAR018C	YLR019W	P	P	PK	PP	0.01818	0.19747
YAR018C	YLR096W	P	P	PK	PK	-0.04258	0.0023166
YAR018C	YLR113W	P	P	PK	PK	0.02404	0.096197
YAR018C	YLR210W	P	P	PK	PK	-0.04723	0.00061365
YAR018C	YLR226W	P	P	PK	PK	-0.02218	0.12357
YAR018C	YLR240W	P	P	PK	PK	0.00327	0.60599
YAR018C	YLR248W	P	P	PK	PK	-0.00471	0.57461
YAR018C	YLR253W	P	P	PK	PK	0	0.66473
YAR018C	YLR361C	P	P	PK	PP	0	0.66473
YAR018C	YLR362W	P	P	PK	PK	-0.01865	0.18777
YAR018C	YLR433C	P	P	PK	PP	-0.01245	0.35517
YAR018C	YML016C	P	P	PK	PP	-0.00815	0.48619
YAR018C	YML057W	P	P	PK	PP	-0.00955	0.44546
YAR018C	YMR001C	P	P	PK	PK	-0.03584	0.011921
YAR018C	YMR036C	P	P	PK	PP	0.00227	0.62568
YAR018C	YMR104C	P	P	PK	PK	0.00047	0.65723
YAR018C	YMR139W	P	P	PK	PK	-0.00236	0.62396
YAR018C	YMR216C	P	P	PK	PK	-0.00804	0.4894
YAR018C	YMR277W	P	P	PK	PP	0.00443	0.58094
YAR018C	YMR291W	P	P	PK	PK	-0.02337	0.10524
YAR018C	YNL020C	P	P	PK	PK	0.00444	0.58084
YAR018C	YNL025C	P	P	PK	PK	0	0.66473
YAR018C	YNL032W	P	P	PK	PP	-0.00689	0.52079
YAR018C	YNL053W	P	P	PK	PP	-0.02561	0.076962
YAR018C	YNL056W	P	P	PK	PP	0.00809	0.48801
YAR018C	YNL099C	P	P	PK	PP	-0.01494	0.27662
YAR018C	YNL154C	P	P	PK	PK	-0.03108	0.031237
YAR018C	YNL161W	P	P	PK	PK	-0.01481	0.28075
YAR018C	YNL183C	P	P	PK	PK	0.02177	0.13016
YAR018C	YNL201C	P	P	PK	PP	0	0.66473
YAR018C	YNL222W	P	P	PK	PP	-0.01912	0.17838
YAR018C	YNL289W	P	P	PK	PK	0.02213	0.12437
YAR018C	YNL298W	P	P	PK	PK	-0.03219	0.025303
YAR018C	YNL307C	P	P	PK	PK	-0.01858	0.1893
YAR018C	YNR031C	P	P	PK	PK	-0.0156	0.258
YAR018C	YNR032W	P	P	PK	PP	0	0.66473
YAR018C	YNR047W	P	P	PK	PK	-0.01342	0.32426
YAR018C	YOL001W	P	P	PK	PK	-0.0326	0.023355
YAR018C	YOL016C	P	P	PK	PK	-0.00323	0.60681
YAR018C	YOL045W	P	P	PK	PK	-0.00853	0.47554
YAR018C	YOL100W	P	P	PK	PK	0.01281	0.34386
YAR018C	YOL113W	P	P	PK	PK	-0.01617	0.24373
YAR018C	YOL128C	P	P	PK	PK	0.01294	0.33963
YAR018C	YOR014W	P	P	PK	PP	-0.00863	0.47258
YAR018C	YOR039W	P	P	PK	PK	-0.03273	0.022778
YAR018C	YOR061W	P	P	PK	PK	0	0.66473
YAR018C	YOR090C	P	P	PK	PP	0	0.66473
YAR018C	YOR119C	P	P	PK	PK	-0.04053	0.0039458
YAR018C	YOR208W	P	P	PK	PP	0.03915	0.0055526
YAR018C	YOR231W	P	P	PK	PK	-0.03222	0.025147
YAR018C	YOR233W	P	P	PK	PK	-0.02284	0.11311
YAR018C	YOR267C	P	P	PK	PK	-0.01474	0.2828
YAR018C	YOR351C	P	P	PK	PK	0	0.66473
YAR018C	YOR367W	P	P	PK	PP	-0.01539	0.26328
YAR018C	YPL026C	P	P	PK	PK	0	0.66473
YAR018C	YPL031C	P	P	PK	PK	0	0.66473
YAR018C	YPL042C	P	P	PK	PK	-0.0185	0.19079
YAR018C	YPL109C	P	P	PK	PK	0	0.66473
YAR018C	YPL140C	P	P	PK	PK	-0.02605	0.072004
YAR018C	YPL141C	P	P	PK	PK	-0.01772	0.20751
YAR018C	YPL150W	P	P	PK	PK	0.01085	0.40574
YAR018C	YPL153C	P	P	PK	PK	-0.01839	0.19309
YAR018C	YPL179W	P	P	PK	PP	0.03121	0.030477
YAR018C	YPL203W	P	P	PK	PK	-0.00865	0.472
YAR018C	YPL204W	P	P	PK	PK	-0.02668	0.065426
YAR018C	YPL209C	P	P	PK	PK	0.03178	0.027341
YAR018C	YPL236C	P	P	PK	PK	0	0.66473
YAR018C	YPL256C	P	P	PK	PK	-0.00918	0.45658
YAR018C	YPR025C	P	P	PK	PK	0.00687	0.52138
YAR018C	YPR054W	P	P	PK	PK	0	0.66473
YAR018C	YPR073C	P	P	PK	PP	0.01491	0.27758
YAR018C	YPR106W	P	P	PK	PK	0.01112	0.39713
YAR018C	YPR111W	P	P	PK	PK	-0.0295	0.041186
YAR018C	YPR119W	P	P	PK	PK	-0.01799	0.20164
YAR018C	YPR120C	P	P	PK	PK	-0.03788	0.0075245
YAR018C	YPR161C	P	P	PK	PK	-0.02108	0.14174
YAR018C	MAL63	P	T	PK	TR	0	0.78849
YAR018C	MATA1	P	T	PK	TA	0	0.78849
YAR018C	YAL051W	P	T	PK	TR	-0.02867	0.10588
YAR018C	YBL005W	P	T	PK	TR	-0.02674	0.14425
YAR018C	YBL008W	P	T	PK	TA	-0.00061	0.78225
YAR018C	YBL021C	P	T	PK	TR	0	0.78849
YAR018C	YBL054W	P	T	PK	TR	-0.01415	0.51866
YAR018C	YBL103C	P	T	PK	TR	-0.02159	0.28303
YAR018C	YBR033W	P	T	PK	TR	0.0303	0.081229
YAR018C	YBR049C	P	T	PK	TR	-0.0135	0.5377
YAR018C	YBR083W	P	T	PK	TR	-0.03483	0.038424
YAR018C	YBR112C	P	T	PK	TA	-0.00237	0.76199
YAR018C	YBR150C	P	T	PK	TA	0.0282	0.1145
YAR018C	YBR182C	P	T	PK	TR	0.02218	0.26477
YAR018C	YBR239C	P	T	PK	TA	0	0.78849
YAR018C	YBR240C	P	T	PK	TR	0	0.78849
YAR018C	YBR267W	P	T	PK	TA	-0.01373	0.531
YAR018C	YBR297W	P	T	PK	TR	0	0.78849
YAR018C	YCL055W	P	T	PK	TR	-0.01356	0.53581
YAR018C	YCL066W	P	T	PK	TA	0	0.78849
YAR018C	YCL067C	P	T	PK	TA	0	0.78849
YAR018C	YCR018C	P	T	PK	TR	0.04969	0.0016326
YAR018C	YCR040W	P	T	PK	TA	0	0.78849
YAR018C	YCR065W	P	T	PK	TR	0.01506	0.49148
YAR018C	YCR084C	P	T	PK	TA	-0.01406	0.52144
YAR018C	YCR096C	P	T	PK	TR	0	0.78849
YAR018C	YCR097W	P	T	PK	TA	0	0.78849
YAR018C	YCR106W	P	T	PK	TA	0	0.78849
YAR018C	YDL020C	P	T	PK	TR	0.03313	0.051697
YAR018C	YDL048C	P	T	PK	TR	0.07083	3.0783e-06
YAR018C	YDL056W	P	T	PK	TR	-0.02106	0.29934
YAR018C	YDL106C	P	T	PK	TR	-0.06143	6.3964e-05
YAR018C	YDL166C	P	T	PK	TA	0.01787	0.40259
YAR018C	YDL170W	P	T	PK	TR	0	0.78849
YAR018C	YDL233W	P	T	PK	TR	-0.01709	0.42774
YAR018C	YDR009W	P	T	PK	TA	0	0.78849
YAR018C	YDR026C	P	T	PK	TR	0.00938	0.64262
YAR018C	YDR034C	P	T	PK	TR	-0.02402	0.2116
YAR018C	YDR043C	P	T	PK	TA	-0.05429	0.00049698
YAR018C	YDR049W	P	T	PK	TR	0.03463	0.039799
YAR018C	YDR081C	P	T	PK	TR	-0.01086	0.60803
YAR018C	YDR123C	P	T	PK	TR	0	0.78849
YAR018C	YDR146C	P	T	PK	TR	-0.04999	0.001515
YAR018C	YDR174W	P	T	PK	TR	0.00109	0.77709
YAR018C	YDR207C	P	T	PK	TA	-0.06812	7.6764e-06
YAR018C	YDR213W	P	T	PK	TR	0.01531	0.48384
YAR018C	YDR216W	P	T	PK	TR	-0.02815	0.11543
YAR018C	YDR253C	P	T	PK	TR	0	0.78849
YAR018C	YDR259C	P	T	PK	TA	-0.02539	0.17574
YAR018C	YDR266C	P	T	PK	TR	-0.0206	0.31421
YAR018C	YDR277C	P	T	PK	TR	0.00612	0.70685
YAR018C	YDR310C	P	T	PK	TA	-0.01556	0.47606
YAR018C	YDR421W	P	T	PK	TR	0.00697	0.69166
YAR018C	YDR423C	P	T	PK	TR	0	0.78849
YAR018C	YDR451C	P	T	PK	TA	-0.03733	0.024312
YAR018C	YDR463W	P	T	PK	TR	-0.0123	0.57092
YAR018C	YDR501W	P	T	PK	TA	-0.02263	0.25138
YAR018C	YDR520C	P	T	PK	TA	0	0.78849
YAR018C	YEL009C	P	T	PK	TA	-0.03646	0.028667
YAR018C	YER028C	P	T	PK	TA	0	0.78849
YAR018C	YER040W	P	T	PK	TR	-0.05849	0.00015279
YAR018C	YER045C	P	T	PK	TR	0.00649	0.70039
YAR018C	YER051W	P	T	PK	TR	0	0.78849
YAR018C	YER068W	P	T	PK	TR	0.02227	0.26206
YAR018C	YER088C	P	T	PK	TR	-0.03225	0.059698
YAR018C	YER108C	P	T	PK	TR	0	0.78849
YAR018C	YER109C	P	T	PK	TR	0	0.78849
YAR018C	YER111C	P	T	PK	TR	-0.04235	0.0088275
YAR018C	YER130C	P	T	PK	TR	0	0.78849
YAR018C	YER161C	P	T	PK	TA	-0.0181	0.39508
YAR018C	YER169W	P	T	PK	TA	-0.00683	0.69423
YAR018C	YER184C	P	T	PK	TR	0	0.78849
YAR018C	YFL021W	P	T	PK	TR	0.02683	0.14226
YAR018C	YFL031W	P	T	PK	TR	0	0.78849
YAR018C	YFL044C	P	T	PK	TR	0.01167	0.58757
YAR018C	YFL052W	P	T	PK	TR	0	0.78849
YAR018C	YFR034C	P	T	PK	TR	-0.01557	0.47596
YAR018C	YGL013C	P	T	PK	TR	0.01279	0.55766
YAR018C	YGL035C	P	T	PK	TA	0.02237	0.25925
YAR018C	YGL071W	P	T	PK	TR	-0.02063	0.31311
YAR018C	YGL073W	P	T	PK	TR	-0.00998	0.62905
YAR018C	YGL096W	P	T	PK	TA	-0.03431	0.042082
YAR018C	YGL131C	P	T	PK	TA	-0.01281	0.55703
YAR018C	YGL162W	P	T	PK	TA	-0.05902	0.00013125
YAR018C	YGL166W	P	T	PK	TR	0	0.78849
YAR018C	YGL181W	P	T	PK	TR	0.0037	0.74445
YAR018C	YGL192W	P	T	PK	TR	0	0.78849
YAR018C	YGL197W	P	T	PK	TA	-0.03306	0.052227
YAR018C	YGL209W	P	T	PK	TA	0	0.78849
YAR018C	YGL237C	P	T	PK	TR	0.0011	0.77696
YAR018C	YGL252C	P	T	PK	TR	0.00162	0.77102
YAR018C	YGL254W	P	T	PK	TR	0	0.78849
YAR018C	YGR044C	P	T	PK	TR	0	0.78849
YAR018C	YGR067C	P	T	PK	TR	0.03312	0.051778
YAR018C	YGR089W	P	T	PK	TR	0.00952	0.63957
YAR018C	YGR097W	P	T	PK	TR	0.01161	0.58916
YAR018C	YGR249W	P	T	PK	TR	0	0.78849
YAR018C	YGR288W	P	T	PK	TR	0	0.78849
YAR018C	YHL009C	P	T	PK	TR	-0.01757	0.4122
YAR018C	YHL020C	P	T	PK	TA	-0.00573	0.71333
YAR018C	YHL027W	P	T	PK	TA	-0.02324	0.2336
YAR018C	YHR006W	P	T	PK	TR	0.00756	0.68041
YAR018C	YHR084W	P	T	PK	TR	-0.05059	0.0013039
YAR018C	YHR124W	P	T	PK	TR	0	0.78849
YAR018C	YHR178W	P	T	PK	TR	0	0.78849
YAR018C	YHR206W	P	T	PK	TR	-0.04557	0.0043499
YAR018C	YIL036W	P	T	PK	TR	-0.00312	0.75236
YAR018C	YIL101C	P	T	PK	TA	-0.0409	0.011969
YAR018C	YIL119C	P	T	PK	TR	-0.0361	0.030623
YAR018C	YIL122W	P	T	PK	TR	0.009	0.65098
YAR018C	YIL128W	P	T	PK	TR	0.01394	0.52484
YAR018C	YIL131C	P	T	PK	TA	0	0.78849
YAR018C	YIR017C	P	T	PK	TR	0	0.78849
YAR018C	YIR018W	P	T	PK	TR	0	0.78849
YAR018C	YIR023W	P	T	PK	TR	-0.0338	0.045989
YAR018C	YIR033W	P	T	PK	TR	-0.01733	0.42001
YAR018C	YJL056C	P	T	PK	TR	0.02363	0.22239
YAR018C	YJL089W	P	T	PK	TR	0	0.78849
YAR018C	YJL103C	P	T	PK	TR	-0.01291	0.55432
YAR018C	YJL110C	P	T	PK	TA	-0.01184	0.58295
YAR018C	YJL127C	P	T	PK	TA	0	0.78849
YAR018C	YJL206C	P	T	PK	TA	0.00799	0.67195
YAR018C	YJR060W	P	T	PK	TR	-0.04757	0.0027349
YAR018C	YJR094C	P	T	PK	TR	-0.00691	0.6928
YAR018C	YJR127C	P	T	PK	TR	-0.02492	0.18767
YAR018C	YJR140C	P	T	PK	TR	0.02052	0.31669
YAR018C	YJR147W	P	T	PK	TR	0	0.78849
YAR018C	YKL005C	P	T	PK	TA	0.04489	0.0050686
YAR018C	YKL015W	P	T	PK	TR	-0.01569	0.47197
YAR018C	YKL020C	P	T	PK	TR	-0.03277	0.054856
YAR018C	YKL032C	P	T	PK	TA	-0.06293	4.0277e-05
YAR018C	YKL038W	P	T	PK	TR	-0.04337	0.0071143
YAR018C	YKL043W	P	T	PK	TR	0	0.78849
YAR018C	YKL062W	P	T	PK	TR	-0.00461	0.73128
YAR018C	YKL072W	P	T	PK	TA	0.01119	0.59973
YAR018C	YKL109W	P	T	PK	TR	0.03373	0.046595
YAR018C	YKL112W	P	T	PK	TR	-0.02468	0.19377
YAR018C	YKL185W	P	T	PK	TA	-0.0471	0.0030546
YAR018C	YKL222C	P	T	PK	TA	0	0.78849
YAR018C	YKR034W	P	T	PK	TA	-0.01209	0.57651
YAR018C	YKR064W	P	T	PK	TA	0	0.78849
YAR018C	YKR077W	P	T	PK	TR	0.00193	0.76738
YAR018C	YKR099W	P	T	PK	TR	-0.01381	0.52875
YAR018C	YLR013W	P	T	PK	TR	-0.01209	0.57647
YAR018C	YLR014C	P	T	PK	TR	-0.00494	0.72613
YAR018C	YLR098C	P	T	PK	TA	-0.033	0.052781
YAR018C	YLR131C	P	T	PK	TR	-0.0468	0.0032783
YAR018C	YLR176C	P	T	PK	TA	-0.05419	0.00051146
YAR018C	YLR182W	P	T	PK	TR	-0.01039	0.61931
YAR018C	YLR183C	P	T	PK	TA	-0.01251	0.56526
YAR018C	YLR223C	P	T	PK	TR	0.02445	0.20007
YAR018C	YLR228C	P	T	PK	TR	-0.0287	0.10524
YAR018C	YLR256W	P	T	PK	TR	-0.03997	0.014485
YAR018C	YLR266C	P	T	PK	TR	0	0.78849
YAR018C	YLR278C	P	T	PK	TR	-0.00842	0.66325
YAR018C	YLR403W	P	T	PK	TR	0.00092	0.77894
YAR018C	YLR451W	P	T	PK	TR	0.00688	0.69322
YAR018C	YML007W	P	T	PK	TR	0.00373	0.74402
YAR018C	YML027W	P	T	PK	TA	0.00974	0.63441
YAR018C	YML051W	P	T	PK	TA	-0.01158	0.58993
YAR018C	YML076C	P	T	PK	TR	-0.00981	0.63292
YAR018C	YML081W	P	T	PK	TA	-0.04594	0.0039986
YAR018C	YML099C	P	T	PK	TR	0	0.78849
YAR018C	YML113W	P	T	PK	TA	-0.02494	0.18716
YAR018C	YMR016C	P	T	PK	TA	-0.05404	0.00053122
YAR018C	YMR019W	P	T	PK	TA	-0.00156	0.77175
YAR018C	YMR021C	P	T	PK	TR	0.00917	0.6472
YAR018C	YMR037C	P	T	PK	TR	-0.07508	7.1645e-07
YAR018C	YMR042W	P	T	PK	TR	0	0.78849
YAR018C	YMR043W	P	T	PK	TR	-0.0447	0.0052885
YAR018C	YMR053C	P	T	PK	TR	-0.00307	0.7531
YAR018C	YMR070W	P	T	PK	TA	0	0.78849
YAR018C	YMR075W	P	T	PK	TR	-0.00534	0.71985
YAR018C	YMR164C	P	T	PK	TR	0	0.78849
YAR018C	YMR172W	P	T	PK	TR	-0.02461	0.19579
YAR018C	YMR182C	P	T	PK	TR	0	0.78849
YAR018C	YMR280C	P	T	PK	TR	-0.03016	0.082991
YAR018C	YNL027W	P	T	PK	TR	-0.11058	1.1836e-13
YAR018C	YNL068C	P	T	PK	TR	-0.00439	0.73451
YAR018C	YNL103W	P	T	PK	TR	-0.00576	0.71288
YAR018C	YNL132W	P	T	PK	TA	-0.01502	0.49266
YAR018C	YNL139C	P	T	PK	TR	-0.00979	0.63335
YAR018C	YNL167C	P	T	PK	TA	-0.06051	8.4802e-05
YAR018C	YNL199C	P	T	PK	TA	-0.0227	0.24936
YAR018C	YNL216W	P	T	PK	TR	-0.0357	0.032886
YAR018C	YNL257C	P	T	PK	TR	0.00115	0.77643
YAR018C	YNL309W	P	T	PK	TR	-0.00018	0.78672
YAR018C	YNL312W	P	T	PK	TA	-0.01967	0.34385
YAR018C	YNL314W	P	T	PK	TR	-0.00654	0.69947
YAR018C	YNR054C	P	T	PK	TA	-0.05592	0.00031737
YAR018C	YNR063W	P	T	PK	TR	-0.00983	0.63242
YAR018C	YOL028C	P	T	PK	TA	-0.00112	0.7767
YAR018C	YOL067C	P	T	PK	TR	-0.0022	0.76417
YAR018C	YOL089C	P	T	PK	TR	0.00081	0.78005
YAR018C	YOL108C	P	T	PK	TR	0	0.78849
YAR018C	YOL116W	P	T	PK	TR	-0.00624	0.70473
YAR018C	YOR028C	P	T	PK	TR	-0.08077	8.294e-08
YAR018C	YOR032C	P	T	PK	TA	0	0.78849
YAR018C	YOR038C	P	T	PK	TA	-0.02124	0.29392
YAR018C	YOR066W	P	T	PK	TA	-8e-04	0.78016
YAR018C	YOR077W	P	T	PK	TA	-0.04241	0.0087204
YAR018C	YOR113W	P	T	PK	TR	0.00516	0.72278
YAR018C	YOR140W	P	T	PK	TR	-0.02551	0.17268
YAR018C	YOR162C	P	T	PK	TR	-0.0237	0.22043
YAR018C	YOR229W	P	T	PK	TR	0.00101	0.77788
YAR018C	YOR230W	P	T	PK	TR	-0.03031	0.081146
YAR018C	YOR298C-A	P	T	PK	TR	-0.03009	0.083898
YAR018C	YOR337W	P	T	PK	TA	-0.03609	0.030688
YAR018C	YOR344C	P	T	PK	TR	0.04465	0.0053561
YAR018C	YOR358W	P	T	PK	TR	-0.01894	0.36785
YAR018C	YOR363C	P	T	PK	TR	-0.02065	0.31238
YAR018C	YOR372C	P	T	PK	TR	-0.01216	0.57453
YAR018C	YOR380W	P	T	PK	TR	0	0.78849
YAR018C	YPL038W	P	T	PK	TA	-0.00049	0.78353
YAR018C	YPL049C	P	T	PK	TR	-0.03561	0.033433
YAR018C	YPL075W	P	T	PK	TR	-0.02754	0.12724
YAR018C	YPL089C	P	T	PK	TR	-0.01798	0.39888
YAR018C	YPL128C	P	T	PK	TR	0.01014	0.6253
YAR018C	YPL133C	P	T	PK	TR	-0.05687	0.00024252
YAR018C	YPL139C	P	T	PK	TR	0.00242	0.76145
YAR018C	YPL177C	P	T	PK	TA	0	0.78849
YAR018C	YPL202C	P	T	PK	TR	0	0.78849
YAR018C	YPL230W	P	T	PK	TA	0.00746	0.68232
YAR018C	YPL248C	P	T	PK	TR	0.01318	0.54668
YAR018C	YPR008W	P	T	PK	TR	-0.01848	0.3827
YAR018C	YPR009W	P	T	PK	TR	0	0.78849
YAR018C	YPR022C	P	T	PK	TR	0.01532	0.4836
YAR018C	YPR065W	P	T	PK	TA	-0.05249	0.00079893
YAR018C	YPR104C	P	T	PK	TR	-0.01013	0.62543
YAR018C	YPR196W	P	T	PK	TR	0	0.78849
YAR018C	YPR199C	P	T	PK	TR	0	0.78849
YAR019C	YAL009W	P	P	PK	PP	0	0.66473
YAR019C	YAL017W	P	P	PK	PK	0.02872	0.047025
YAR019C	YAR018C	P	P	PK	PK	-0.01626	0.24125
YAR019C	YBL009W	P	P	PK	PK	-0.02228	0.12185
YAR019C	YBL016W	P	P	PK	PK	0.03411	0.017309
YAR019C	YBL056W	P	P	PK	PP	-0.02939	0.041982
YAR019C	YBL088C	P	P	PK	PK	-0.05296	9.3352e-05
YAR019C	YBL105C	P	P	PK	PK	0.05005	0.00024835
YAR019C	YBR028C	P	P	PK	PK	-0.03966	0.0048985
YAR019C	YBR059C	P	P	PK	PK	0.03027	0.036023
YAR019C	YBR097W	P	P	PK	PK	-0.03898	0.0057804
YAR019C	YBR125C	P	P	PK	PP	-0.01114	0.39666
YAR019C	YBR136W	P	P	PK	PK	-0.03122	0.030409
YAR019C	YBR160W	P	P	PK	PK	-0.00099	0.64874
YAR019C	YBR274W	P	P	PK	PK	-0.00268	0.61788
YAR019C	YBR276C	P	P	PK	PP	0.0279	0.05378
YAR019C	YCL024W	P	P	PK	PK	-0.01297	0.3387
YAR019C	YCR008W	P	P	PK	PK	-0.01781	0.20563
YAR019C	YCR073C	P	P	PK	PK	0.03127	0.030113
YAR019C	YCR079W	P	P	PK	PP	0.05561	3.5941e-05
YAR019C	YCR091W	P	P	PK	PK	-0.03854	0.0064317
YAR019C	YDL006W	P	P	PK	PP	-0.02836	0.049749
YAR019C	YDL017W	P	P	PK	PK	0.01501	0.27458
YAR019C	YDL025C	P	P	PK	PK	-0.04485	0.00124
YAR019C	YDL028C	P	P	PK	PK	0.02141	0.13598
YAR019C	YDL047W	P	P	PK	PP	-0.02783	0.054379
YAR019C	YDL079C	P	P	PK	PK	0.03659	0.010123
YAR019C	YDL101C	P	P	PK	PK	-0.01539	0.2633
YAR019C	YDL108W	P	P	PK	PK	0.07306	2.1313e-08
YAR019C	YDL127W	P	P	PK	PK	0	0.66473
YAR019C	YDL134C	P	P	PK	PP	-0.00833	0.48117
YAR019C	YDL159W	P	P	PK	PK	-0.04185	0.0027957
YAR019C	YDL188C	P	P	PK	PP	0.01923	0.17618
YAR019C	YDL214C	P	P	PK	PK	-0.00269	0.61762
YAR019C	YDL230W	P	P	PK	PP	0	0.66473
YAR019C	YDR028C	P	P	PK	PP	-0.01849	0.191
YAR019C	YDR075W	P	P	PK	PP	0	0.66473
YAR019C	YDR122W	P	P	PK	PK	0.0172	0.21936
YAR019C	YDR247W	P	P	PK	PK	-0.03144	0.029191
YAR019C	YDR283C	P	P	PK	PK	-0.03735	0.0085054
YAR019C	YDR436W	P	P	PK	PP	0.02203	0.12595
YAR019C	YDR466W	P	P	PK	PK	-0.02606	0.071918
YAR019C	YDR477W	P	P	PK	PK	-0.01081	0.40681
YAR019C	YDR490C	P	P	PK	PK	-0.00799	0.49083
YAR019C	YDR507C	P	P	PK	PK	-0.0085	0.47627
YAR019C	YDR523C	P	P	PK	PK	-0.00713	0.51437
YAR019C	YER075C	P	P	PK	PP	0.02471	0.087654
YAR019C	YER089C	P	P	PK	PP	-0.00867	0.47156
YAR019C	YER123W	P	P	PK	PK	-0.00156	0.63881
YAR019C	YER129W	P	P	PK	PK	-0.01195	0.37113
YAR019C	YER133W	P	P	PK	PP	0.04179	0.0028436
YAR019C	YFL029C	P	P	PK	PK	-0.01629	0.24054
YAR019C	YFL033C	P	P	PK	PK	-0.04288	0.0021333
YAR019C	YFL034C-B	P	P	PK	PK	-0.05888	1.0483e-05
YAR019C	YFR014C	P	P	PK	PK	-0.0521	0.00012579
YAR019C	YFR028C	P	P	PK	PP	0.0305	0.034664
YAR019C	YGL019W	P	P	PK	PK	-0.01644	0.23682
YAR019C	YGL021W	P	P	PK	PK	0.03064	0.033795
YAR019C	YGL059W	P	P	PK	PK	0.00417	0.58673
YAR019C	YGL083W	P	P	PK	PK	-0.0352	0.01365
YAR019C	YGL119W	P	P	PK	PK	-0.02977	0.039302
YAR019C	YGL134W	P	P	PK	PK	-0.01994	0.1623
YAR019C	YGL158W	P	P	PK	PK	-0.01879	0.18504
YAR019C	YGL179C	P	P	PK	PK	-0.03459	0.015628
YAR019C	YGL180W	P	P	PK	PK	0.03675	0.009762
YAR019C	YGR040W	P	P	PK	PK	-0.03086	0.032492
YAR019C	YGR052W	P	P	PK	PK	-0.0305	0.03467
YAR019C	YGR092W	P	P	PK	PK	0.0161	0.24544
YAR019C	YGR109C	P	P	PK	PK	0	0.66473
YAR019C	YGR123C	P	P	PK	PP	0	0.66473
YAR019C	YGR188C	P	P	PK	PK	-0.01293	0.33979
YAR019C	YGR203W	P	P	PK	PP	0	0.66473
YAR019C	YGR262C	P	P	PK	PK	-0.08013	5.5957e-10
YAR019C	YHL007C	P	P	PK	PK	-0.01098	0.40178
YAR019C	YHR004C	P	P	PK	PP	0.00637	0.53437
YAR019C	YHR030C	P	P	PK	PK	0.01786	0.20451
YAR019C	YHR071W	P	P	PK	PK	0.018	0.20144
YAR019C	YHR076W	P	P	PK	PP	0	0.66473
YAR019C	YHR079C	P	P	PK	PK	-0.04737	0.00058789
YAR019C	YHR082C	P	P	PK	PK	-0.06259	2.3965e-06
YAR019C	YHR135C	P	P	PK	PK	0.00858	0.47398
YAR019C	YHR205W	P	P	PK	PK	-0.04798	0.00048808
YAR019C	YIL035C	P	P	PK	PK	0	0.66473
YAR019C	YIL042C	P	P	PK	PK	0	0.66473
YAR019C	YIL095W	P	P	PK	PK	-0.01222	0.36239
YAR019C	YIL113W	P	P	PK	PP	0.0055	0.55599
YAR019C	YIL147C	P	P	PK	PK	-0.01518	0.26914
YAR019C	YIR026C	P	P	PK	PP	-0.06935	1.1932e-07
YAR019C	YJL006C	P	P	PK	PK	0	0.66473
YAR019C	YJL057C	P	P	PK	PK	0.00209	0.62903
YAR019C	YJL095W	P	P	PK	PK	-0.03313	0.021097
YAR019C	YJL106W	P	P	PK	PK	-0.0098	0.43789
YAR019C	YJL128C	P	P	PK	PK	-0.03049	0.03471
YAR019C	YJL141C	P	P	PK	PK	0.02173	0.13071
YAR019C	YJL164C	P	P	PK	PK	0.00106	0.64746
YAR019C	YJL165C	P	P	PK	PK	0.01064	0.41236
YAR019C	YJL187C	P	P	PK	PK	-0.01552	0.25989
YAR019C	YJR059W	P	P	PK	PK	0.00952	0.44646
YAR019C	YJR066W	P	P	PK	PK	-0.00075	0.65266
YAR019C	YKL025C	P	P	PK	PK	-0.02224	0.1226
YAR019C	YKL048C	P	P	PK	PK	0.00303	0.61077
YAR019C	YKL101W	P	P	PK	PK	-0.02772	0.055371
YAR019C	YKL116C	P	P	PK	PK	-0.00762	0.50121
YAR019C	YKL126W	P	P	PK	PK	-0.01641	0.23768
YAR019C	YKL139W	P	P	PK	PK	-0.04795	0.00049252
YAR019C	YKL161C	P	P	PK	PK	0.03285	0.022252
YAR019C	YKL166C	P	P	PK	PK	-0.00962	0.44336
YAR019C	YKL168C	P	P	PK	PK	-0.03097	0.031847
YAR019C	YKL171W	P	P	PK	PK	0.0264	0.068372
YAR019C	YKL190W	P	P	PK	PP	0	0.66473
YAR019C	YKL198C	P	P	PK	PK	-0.00273	0.61688
YAR019C	YKL203C	P	P	PK	PK	0.03691	0.0094
YAR019C	YLL010C	P	P	PK	PP	-0.05048	0.00021625
YAR019C	YLL019C	P	P	PK	PK	0.02003	0.1605
YAR019C	YLR019W	P	P	PK	PP	-0.02617	0.070738
YAR019C	YLR096W	P	P	PK	PK	-0.01252	0.35295
YAR019C	YLR113W	P	P	PK	PK	0.0024	0.62321
YAR019C	YLR210W	P	P	PK	PK	-0.03389	0.018124
YAR019C	YLR226W	P	P	PK	PK	-0.0396	0.0049706
YAR019C	YLR240W	P	P	PK	PK	-0.02146	0.13517
YAR019C	YLR248W	P	P	PK	PK	-0.02429	0.092905
YAR019C	YLR253W	P	P	PK	PK	0	0.66473
YAR019C	YLR361C	P	P	PK	PP	0	0.66473
YAR019C	YLR362W	P	P	PK	PK	-0.06874	1.538e-07
YAR019C	YLR433C	P	P	PK	PP	0.00673	0.52513
YAR019C	YML016C	P	P	PK	PP	-0.01525	0.26701
YAR019C	YML057W	P	P	PK	PP	0.02878	0.046531
YAR019C	YMR001C	P	P	PK	PK	-0.09172	7.4244e-13
YAR019C	YMR036C	P	P	PK	PP	-0.01606	0.24639
YAR019C	YMR104C	P	P	PK	PK	0.01449	0.29059
YAR019C	YMR139W	P	P	PK	PK	0.02059	0.15042
YAR019C	YMR216C	P	P	PK	PK	-0.00351	0.60093
YAR019C	YMR277W	P	P	PK	PP	-0.08463	4.5948e-11
YAR019C	YMR291W	P	P	PK	PK	0.05458	5.2243e-05
YAR019C	YNL020C	P	P	PK	PK	-0.03506	0.014085
YAR019C	YNL025C	P	P	PK	PK	0	0.66473
YAR019C	YNL032W	P	P	PK	PP	0.0498	0.00027016
YAR019C	YNL053W	P	P	PK	PP	-0.0258	0.074819
YAR019C	YNL056W	P	P	PK	PP	-0.02037	0.15431
YAR019C	YNL099C	P	P	PK	PP	0.02465	0.088443
YAR019C	YNL154C	P	P	PK	PK	-0.01653	0.23466
YAR019C	YNL161W	P	P	PK	PK	0.0325	0.023785
YAR019C	YNL183C	P	P	PK	PK	-0.0229	0.11216
YAR019C	YNL201C	P	P	PK	PP	0	0.66473
YAR019C	YNL222W	P	P	PK	PP	-0.08603	2.0859e-11
YAR019C	YNL289W	P	P	PK	PK	-0.00772	0.49828
YAR019C	YNL298W	P	P	PK	PK	0.03867	0.0062311
YAR019C	YNL307C	P	P	PK	PK	-0.01422	0.29903
YAR019C	YNR031C	P	P	PK	PK	-0.02754	0.056953
YAR019C	YNR032W	P	P	PK	PP	0	0.66473
YAR019C	YNR047W	P	P	PK	PK	0.0163	0.24036
YAR019C	YOL001W	P	P	PK	PK	-0.02794	0.05341
YAR019C	YOL016C	P	P	PK	PK	-0.03719	0.0088275
YAR019C	YOL045W	P	P	PK	PK	-0.03078	0.032994
YAR019C	YOL100W	P	P	PK	PK	0.04238	0.002441
YAR019C	YOL113W	P	P	PK	PK	0.01161	0.38192
YAR019C	YOL128C	P	P	PK	PK	-0.0357	0.012298
YAR019C	YOR014W	P	P	PK	PP	-0.01981	0.16471
YAR019C	YOR039W	P	P	PK	PK	-0.00914	0.45782
YAR019C	YOR061W	P	P	PK	PK	0	0.66473
YAR019C	YOR090C	P	P	PK	PP	0	0.66473
YAR019C	YOR119C	P	P	PK	PK	-0.02329	0.10641
YAR019C	YOR208W	P	P	PK	PP	-0.02527	0.081
YAR019C	YOR231W	P	P	PK	PK	-0.02007	0.15979
YAR019C	YOR233W	P	P	PK	PK	-0.035	0.014257
YAR019C	YOR267C	P	P	PK	PK	-0.00564	0.55254
YAR019C	YOR351C	P	P	PK	PK	0	0.66473
YAR019C	YOR367W	P	P	PK	PP	0.01406	0.30414
YAR019C	YPL026C	P	P	PK	PK	0	0.66473
YAR019C	YPL031C	P	P	PK	PK	0	0.66473
YAR019C	YPL042C	P	P	PK	PK	-0.01053	0.41576
YAR019C	YPL109C	P	P	PK	PK	0	0.66473
YAR019C	YPL140C	P	P	PK	PK	-0.00573	0.55049
YAR019C	YPL141C	P	P	PK	PK	-0.04436	0.0014256
YAR019C	YPL150W	P	P	PK	PK	0.01629	0.24054
YAR019C	YPL153C	P	P	PK	PK	-0.02295	0.11141
YAR019C	YPL179W	P	P	PK	PP	-0.02052	0.15169
YAR019C	YPL203W	P	P	PK	PK	-0.03387	0.01819
YAR019C	YPL204W	P	P	PK	PK	-0.04622	0.0008321
YAR019C	YPL209C	P	P	PK	PK	-0.05539	3.9008e-05
YAR019C	YPL236C	P	P	PK	PK	0	0.66473
YAR019C	YPL256C	P	P	PK	PK	-0.01908	0.17906
YAR019C	YPR025C	P	P	PK	PK	0.02389	0.098187
YAR019C	YPR054W	P	P	PK	PK	0	0.66473
YAR019C	YPR073C	P	P	PK	PP	-0.03777	0.0077114
YAR019C	YPR106W	P	P	PK	PK	0.00954	0.44592
YAR019C	YPR111W	P	P	PK	PK	0.00892	0.46405
YAR019C	YPR119W	P	P	PK	PK	0.00254	0.62059
YAR019C	YPR120C	P	P	PK	PK	-0.03863	0.0062962
YAR019C	YPR161C	P	P	PK	PK	-0.03255	0.023564
YAR019C	MAL63	P	T	PK	TR	0	0.78849
YAR019C	MATA1	P	T	PK	TA	0	0.78849
YAR019C	YAL051W	P	T	PK	TR	-0.02311	0.23712
YAR019C	YBL005W	P	T	PK	TR	-0.09922	2.811e-11
YAR019C	YBL008W	P	T	PK	TA	0.03903	0.017461
YAR019C	YBL021C	P	T	PK	TR	0	0.78849
YAR019C	YBL054W	P	T	PK	TR	-0.00471	0.72969
YAR019C	YBL103C	P	T	PK	TR	-0.08876	3.3329e-09
YAR019C	YBR033W	P	T	PK	TR	-0.05152	0.0010276
YAR019C	YBR049C	P	T	PK	TR	0.02247	0.256
YAR019C	YBR083W	P	T	PK	TR	0.01468	0.50306
YAR019C	YBR112C	P	T	PK	TA	-0.02109	0.29856
YAR019C	YBR150C	P	T	PK	TA	-0.01654	0.44545
YAR019C	YBR182C	P	T	PK	TR	-0.07116	2.758e-06
YAR019C	YBR239C	P	T	PK	TA	0	0.78849
YAR019C	YBR240C	P	T	PK	TR	0	0.78849
YAR019C	YBR267W	P	T	PK	TA	0.00953	0.63926
YAR019C	YBR297W	P	T	PK	TR	0	0.78849
YAR019C	YCL055W	P	T	PK	TR	0.01154	0.59087
YAR019C	YCL066W	P	T	PK	TA	0	0.78849
YAR019C	YCL067C	P	T	PK	TA	0	0.78849
YAR019C	YCR018C	P	T	PK	TR	-0.04889	0.0019916
YAR019C	YCR040W	P	T	PK	TA	0	0.78849
YAR019C	YCR065W	P	T	PK	TR	0.01836	0.3867
YAR019C	YCR084C	P	T	PK	TA	-0.01007	0.62692
YAR019C	YCR096C	P	T	PK	TR	0	0.78849
YAR019C	YCR097W	P	T	PK	TA	0	0.78849
YAR019C	YCR106W	P	T	PK	TA	0	0.78849
YAR019C	YDL020C	P	T	PK	TR	-0.06671	1.2162e-05
YAR019C	YDL048C	P	T	PK	TR	0.04118	0.01129
YAR019C	YDL056W	P	T	PK	TR	0.07687	3.7078e-07
YAR019C	YDL106C	P	T	PK	TR	-0.01799	0.39858
YAR019C	YDL166C	P	T	PK	TA	0.0046	0.73133
YAR019C	YDL170W	P	T	PK	TR	0	0.78849
YAR019C	YDL233W	P	T	PK	TR	-1e-05	0.78836
YAR019C	YDR009W	P	T	PK	TA	0	0.78849
YAR019C	YDR026C	P	T	PK	TR	0.03459	0.040049
YAR019C	YDR034C	P	T	PK	TR	-0.03512	0.03652
YAR019C	YDR043C	P	T	PK	TA	0.03941	0.0162
YAR019C	YDR049W	P	T	PK	TR	0.07594	5.2263e-07
YAR019C	YDR081C	P	T	PK	TR	0.05809	0.0001716
YAR019C	YDR123C	P	T	PK	TR	0	0.78849
YAR019C	YDR146C	P	T	PK	TR	0.03326	0.050515
YAR019C	YDR174W	P	T	PK	TR	0.00402	0.74002
YAR019C	YDR207C	P	T	PK	TA	0.0676	9.1417e-06
YAR019C	YDR213W	P	T	PK	TR	0.07345	1.2625e-06
YAR019C	YDR216W	P	T	PK	TR	-0.06202	5.3364e-05
YAR019C	YDR253C	P	T	PK	TR	0	0.78849
YAR019C	YDR259C	P	T	PK	TA	-0.02935	0.094319
YAR019C	YDR266C	P	T	PK	TR	-0.02181	0.27618
YAR019C	YDR277C	P	T	PK	TR	-0.03769	0.02273
YAR019C	YDR310C	P	T	PK	TA	-0.04152	0.010518
YAR019C	YDR421W	P	T	PK	TR	-0.06456	2.421e-05
YAR019C	YDR423C	P	T	PK	TR	0	0.78849
YAR019C	YDR451C	P	T	PK	TA	-0.01375	0.5305
YAR019C	YDR463W	P	T	PK	TR	-0.0408	0.012216
YAR019C	YDR501W	P	T	PK	TA	-0.00739	0.68363
YAR019C	YDR520C	P	T	PK	TA	0	0.78849
YAR019C	YEL009C	P	T	PK	TA	-0.07978	1.2138e-07
YAR019C	YER028C	P	T	PK	TA	0	0.78849
YAR019C	YER040W	P	T	PK	TR	-0.00654	0.69939
YAR019C	YER045C	P	T	PK	TR	0.01714	0.42615
YAR019C	YER051W	P	T	PK	TR	0	0.78849
YAR019C	YER068W	P	T	PK	TR	-0.01848	0.38262
YAR019C	YER088C	P	T	PK	TR	-0.01567	0.47277
YAR019C	YER108C	P	T	PK	TR	0	0.78849
YAR019C	YER109C	P	T	PK	TR	0	0.78849
YAR019C	YER111C	P	T	PK	TR	0.04473	0.0052526
YAR019C	YER130C	P	T	PK	TR	0	0.78849
YAR019C	YER161C	P	T	PK	TA	0.05062	0.0012939
YAR019C	YER169W	P	T	PK	TA	-0.00691	0.69276
YAR019C	YER184C	P	T	PK	TR	0	0.78849
YAR019C	YFL021W	P	T	PK	TR	-0.0686	6.552e-06
YAR019C	YFL031W	P	T	PK	TR	0	0.78849
YAR019C	YFL044C	P	T	PK	TR	0.02407	0.21029
YAR019C	YFL052W	P	T	PK	TR	0	0.78849
YAR019C	YFR034C	P	T	PK	TR	0.02418	0.20709
YAR019C	YGL013C	P	T	PK	TR	-0.03503	0.037127
YAR019C	YGL035C	P	T	PK	TA	-0.03108	0.071934
YAR019C	YGL071W	P	T	PK	TR	-3e-05	0.78822
YAR019C	YGL073W	P	T	PK	TR	0.00297	0.75441
YAR019C	YGL096W	P	T	PK	TA	-0.01626	0.45415
YAR019C	YGL131C	P	T	PK	TA	-0.01272	0.55957
YAR019C	YGL162W	P	T	PK	TA	-0.05028	0.0014098
YAR019C	YGL166W	P	T	PK	TR	0	0.78849
YAR019C	YGL181W	P	T	PK	TR	-0.03296	0.053117
YAR019C	YGL192W	P	T	PK	TR	0	0.78849
YAR019C	YGL197W	P	T	PK	TA	0.00115	0.77643
YAR019C	YGL209W	P	T	PK	TA	0	0.78849
YAR019C	YGL237C	P	T	PK	TR	0.00929	0.64457
YAR019C	YGL252C	P	T	PK	TR	0.00362	0.74557
YAR019C	YGL254W	P	T	PK	TR	0	0.78849
YAR019C	YGR044C	P	T	PK	TR	0	0.78849
YAR019C	YGR067C	P	T	PK	TR	-0.07819	2.2527e-07
YAR019C	YGR089W	P	T	PK	TR	0.0151	0.49026
YAR019C	YGR097W	P	T	PK	TR	-0.05452	0.00046777
YAR019C	YGR249W	P	T	PK	TR	0	0.78849
YAR019C	YGR288W	P	T	PK	TR	0	0.78849
YAR019C	YHL009C	P	T	PK	TR	-0.00696	0.69174
YAR019C	YHL020C	P	T	PK	TA	-0.06943	4.9794e-06
YAR019C	YHL027W	P	T	PK	TA	-0.00083	0.77992
YAR019C	YHR006W	P	T	PK	TR	0.07106	2.8462e-06
YAR019C	YHR084W	P	T	PK	TR	0.03712	0.025312
YAR019C	YHR124W	P	T	PK	TR	0	0.78849
YAR019C	YHR178W	P	T	PK	TR	0	0.78849
YAR019C	YHR206W	P	T	PK	TR	0.01783	0.40381
YAR019C	YIL036W	P	T	PK	TR	-0.02386	0.21599
YAR019C	YIL101C	P	T	PK	TA	-0.03675	0.027183
YAR019C	YIL119C	P	T	PK	TR	0.06855	6.6603e-06
YAR019C	YIL122W	P	T	PK	TR	-0.05023	0.0014284
YAR019C	YIL128W	P	T	PK	TR	-0.00499	0.72536
YAR019C	YIL131C	P	T	PK	TA	0	0.78849
YAR019C	YIR017C	P	T	PK	TR	0	0.78849
YAR019C	YIR018W	P	T	PK	TR	0	0.78849
YAR019C	YIR023W	P	T	PK	TR	-0.00796	0.67262
YAR019C	YIR033W	P	T	PK	TR	-0.01917	0.36016
YAR019C	YJL056C	P	T	PK	TR	-0.05775	0.00018962
YAR019C	YJL089W	P	T	PK	TR	0	0.78849
YAR019C	YJL103C	P	T	PK	TR	0.01027	0.62217
YAR019C	YJL110C	P	T	PK	TA	0.03942	0.016143
YAR019C	YJL127C	P	T	PK	TA	0	0.78849
YAR019C	YJL206C	P	T	PK	TA	-0.06438	2.5613e-05
YAR019C	YJR060W	P	T	PK	TR	0.03208	0.061391
YAR019C	YJR094C	P	T	PK	TR	0.10287	4.4656e-12
YAR019C	YJR127C	P	T	PK	TR	-0.01707	0.42837
YAR019C	YJR140C	P	T	PK	TR	-0.05438	0.00048584
YAR019C	YJR147W	P	T	PK	TR	0	0.78849
YAR019C	YKL005C	P	T	PK	TA	0.0476	0.0027134
YAR019C	YKL015W	P	T	PK	TR	-0.01825	0.39029
YAR019C	YKL020C	P	T	PK	TR	-0.09038	1.6243e-09
YAR019C	YKL032C	P	T	PK	TA	-0.05946	0.00011518
YAR019C	YKL038W	P	T	PK	TR	0.03016	0.082954
YAR019C	YKL043W	P	T	PK	TR	0	0.78849
YAR019C	YKL062W	P	T	PK	TR	-0.0231	0.23757
YAR019C	YKL072W	P	T	PK	TA	0.04962	0.0016581
YAR019C	YKL109W	P	T	PK	TR	-0.03335	0.049781
YAR019C	YKL112W	P	T	PK	TR	0.00026	0.78583
YAR019C	YKL185W	P	T	PK	TA	-0.09389	3.4653e-10
YAR019C	YKL222C	P	T	PK	TA	0	0.78849
YAR019C	YKR034W	P	T	PK	TA	0.02976	0.088128
YAR019C	YKR064W	P	T	PK	TA	0	0.78849
YAR019C	YKR077W	P	T	PK	TR	-0.00938	0.64268
YAR019C	YKR099W	P	T	PK	TR	-0.07322	1.3635e-06
YAR019C	YLR013W	P	T	PK	TR	-0.03302	0.05259
YAR019C	YLR014C	P	T	PK	TR	0.00249	0.76055
YAR019C	YLR098C	P	T	PK	TA	0.0168	0.43695
YAR019C	YLR131C	P	T	PK	TR	-0.00541	0.71866
YAR019C	YLR176C	P	T	PK	TA	-0.07372	1.1482e-06
YAR019C	YLR182W	P	T	PK	TR	0.03521	0.035927
YAR019C	YLR183C	P	T	PK	TA	0.06435	2.5834e-05
YAR019C	YLR223C	P	T	PK	TR	0.02915	0.097602
YAR019C	YLR228C	P	T	PK	TR	-0.03592	0.031648
YAR019C	YLR256W	P	T	PK	TR	-0.01139	0.5946
YAR019C	YLR266C	P	T	PK	TR	0	0.78849
YAR019C	YLR278C	P	T	PK	TR	9e-05	0.78763
YAR019C	YLR403W	P	T	PK	TR	-0.03845	0.019593
YAR019C	YLR451W	P	T	PK	TR	-0.04252	0.0085196
YAR019C	YML007W	P	T	PK	TR	-0.03896	0.017709
YAR019C	YML027W	P	T	PK	TA	-0.05003	0.0015011
YAR019C	YML051W	P	T	PK	TA	-0.02161	0.28228
YAR019C	YML076C	P	T	PK	TR	-0.03112	0.071496
YAR019C	YML081W	P	T	PK	TA	-0.01082	0.60901
YAR019C	YML099C	P	T	PK	TR	0	0.78849
YAR019C	YML113W	P	T	PK	TA	0.07034	3.6481e-06
YAR019C	YMR016C	P	T	PK	TA	0.06708	1.0819e-05
YAR019C	YMR019W	P	T	PK	TA	-0.0376	0.023102
YAR019C	YMR021C	P	T	PK	TR	0.01811	0.39462
YAR019C	YMR037C	P	T	PK	TR	0.04126	0.01112
YAR019C	YMR042W	P	T	PK	TR	0	0.78849
YAR019C	YMR043W	P	T	PK	TR	0.05655	0.00026584
YAR019C	YMR053C	P	T	PK	TR	0.0054	0.71878
YAR019C	YMR070W	P	T	PK	TA	0	0.78849
YAR019C	YMR075W	P	T	PK	TR	-0.02577	0.1664
YAR019C	YMR164C	P	T	PK	TR	0	0.78849
YAR019C	YMR172W	P	T	PK	TR	-0.0098	0.63311
YAR019C	YMR182C	P	T	PK	TR	0	0.78849
YAR019C	YMR280C	P	T	PK	TR	0.0073	0.68548
YAR019C	YNL027W	P	T	PK	TR	0.01558	0.47546
YAR019C	YNL068C	P	T	PK	TR	0.05401	0.00053542
YAR019C	YNL103W	P	T	PK	TR	0.02025	0.32525
YAR019C	YNL132W	P	T	PK	TA	0.01941	0.3524
YAR019C	YNL139C	P	T	PK	TR	-0.0254	0.17557
YAR019C	YNL167C	P	T	PK	TA	-0.07084	3.0631e-06
YAR019C	YNL199C	P	T	PK	TA	0.0171	0.4273
YAR019C	YNL216W	P	T	PK	TR	-0.01167	0.58744
YAR019C	YNL257C	P	T	PK	TR	-0.00109	0.77702
YAR019C	YNL309W	P	T	PK	TR	-0.0358	0.032306
YAR019C	YNL312W	P	T	PK	TA	0.00934	0.6434
YAR019C	YNL314W	P	T	PK	TR	-0.0643	2.6204e-05
YAR019C	YNR054C	P	T	PK	TA	0.05171	0.00097889
YAR019C	YNR063W	P	T	PK	TR	0.00228	0.7632
YAR019C	YOL028C	P	T	PK	TA	-0.04444	0.0056143
YAR019C	YOL067C	P	T	PK	TR	-0.04944	0.0017357
YAR019C	YOL089C	P	T	PK	TR	-0.05016	0.0014532
YAR019C	YOL108C	P	T	PK	TR	0	0.78849
YAR019C	YOL116W	P	T	PK	TR	0.03599	0.031229
YAR019C	YOR028C	P	T	PK	TR	0.02849	0.10899
YAR019C	YOR032C	P	T	PK	TA	0	0.78849
YAR019C	YOR038C	P	T	PK	TA	0.05346	0.00061833
YAR019C	YOR066W	P	T	PK	TA	0.01585	0.46721
YAR019C	YOR077W	P	T	PK	TA	0.0151	0.49034
YAR019C	YOR113W	P	T	PK	TR	-0.00926	0.64515
YAR019C	YOR140W	P	T	PK	TR	0.04162	0.010288
YAR019C	YOR162C	P	T	PK	TR	0.02927	0.095573
YAR019C	YOR229W	P	T	PK	TR	-0.00144	0.77311
YAR019C	YOR230W	P	T	PK	TR	0.05681	0.00024688
YAR019C	YOR298C-A	P	T	PK	TR	-0.0092	0.64655
YAR019C	YOR337W	P	T	PK	TA	-0.00307	0.75304
YAR019C	YOR344C	P	T	PK	TR	-0.05528	0.00037854
YAR019C	YOR358W	P	T	PK	TR	-0.00824	0.66693
YAR019C	YOR363C	P	T	PK	TR	-0.02929	0.095179
YAR019C	YOR372C	P	T	PK	TR	0.02955	0.091005
YAR019C	YOR380W	P	T	PK	TR	0	0.78849
YAR019C	YPL038W	P	T	PK	TA	0.01776	0.40612
YAR019C	YPL049C	P	T	PK	TR	0.06119	6.8894e-05
YAR019C	YPL075W	P	T	PK	TR	0.04429	0.0058067
YAR019C	YPL089C	P	T	PK	TR	-0.054	0.00053792
YAR019C	YPL128C	P	T	PK	TR	0.00954	0.63901
YAR019C	YPL133C	P	T	PK	TR	0.00781	0.67565
YAR019C	YPL139C	P	T	PK	TR	0.01074	0.61081
YAR019C	YPL177C	P	T	PK	TA	0	0.78849
YAR019C	YPL202C	P	T	PK	TR	0	0.78849
YAR019C	YPL230W	P	T	PK	TA	-0.07096	2.945e-06
YAR019C	YPL248C	P	T	PK	TR	-0.06312	3.7968e-05
YAR019C	YPR008W	P	T	PK	TR	0.04179	0.0099287
YAR019C	YPR009W	P	T	PK	TR	0	0.78849
YAR019C	YPR022C	P	T	PK	TR	0.01778	0.40554
YAR019C	YPR065W	P	T	PK	TA	0.05338	0.00063129
YAR019C	YPR104C	P	T	PK	TR	-0.00601	0.70871
YAR019C	YPR196W	P	T	PK	TR	0	0.78849
YAR019C	YPR199C	P	T	PK	TR	0	0.78849
YBL009W	YAL009W	P	P	PK	PP	0	0.66473
YBL009W	YAL017W	P	P	PK	PK	-0.01696	0.22478
YBL009W	YAR018C	P	P	PK	PK	-0.01716	0.22023
YBL009W	YAR019C	P	P	PK	PK	0.00092	0.64982
YBL009W	YBL016W	P	P	PK	PK	-0.01816	0.198
YBL009W	YBL056W	P	P	PK	PP	0.00053	0.65633
YBL009W	YBL088C	P	P	PK	PK	-0.00698	0.51855
YBL009W	YBL105C	P	P	PK	PK	0.00091	0.65002
YBL009W	YBR028C	P	P	PK	PK	-0.01871	0.18654
YBL009W	YBR059C	P	P	PK	PK	0.00399	0.59083
YBL009W	YBR097W	P	P	PK	PK	-0.02046	0.15272
YBL009W	YBR125C	P	P	PK	PP	0.01932	0.17437
YBL009W	YBR136W	P	P	PK	PK	-0.0364	0.010551
YBL009W	YBR160W	P	P	PK	PK	0.01609	0.24568
YBL009W	YBR274W	P	P	PK	PK	-0.01738	0.21512
YBL009W	YBR276C	P	P	PK	PP	-0.00433	0.5833
YBL009W	YCL024W	P	P	PK	PK	-0.00471	0.5747
YBL009W	YCR008W	P	P	PK	PK	-0.02039	0.154
YBL009W	YCR073C	P	P	PK	PK	0.02331	0.10612
YBL009W	YCR079W	P	P	PK	PP	0.0205	0.1519
YBL009W	YCR091W	P	P	PK	PK	-0.01466	0.28529
YBL009W	YDL006W	P	P	PK	PP	-0.03607	0.011341
YBL009W	YDL017W	P	P	PK	PK	-0.01714	0.22074
YBL009W	YDL025C	P	P	PK	PK	0.03322	0.020725
YBL009W	YDL028C	P	P	PK	PK	-0.03971	0.0048479
YBL009W	YDL047W	P	P	PK	PP	-0.022	0.12637
YBL009W	YDL079C	P	P	PK	PK	0.00789	0.49369
YBL009W	YDL101C	P	P	PK	PK	-0.01336	0.32638
YBL009W	YDL108W	P	P	PK	PK	0.00885	0.46635
YBL009W	YDL127W	P	P	PK	PK	0	0.66473
YBL009W	YDL134C	P	P	PK	PP	-0.02018	0.15761
YBL009W	YDL159W	P	P	PK	PK	-0.01357	0.31969
YBL009W	YDL188C	P	P	PK	PP	-0.01277	0.34518
YBL009W	YDL214C	P	P	PK	PK	-0.01506	0.27288
YBL009W	YDL230W	P	P	PK	PP	0	0.66473
YBL009W	YDR028C	P	P	PK	PP	-0.01143	0.38751
YBL009W	YDR075W	P	P	PK	PP	0	0.66473
YBL009W	YDR122W	P	P	PK	PK	-0.01904	0.17985
YBL009W	YDR247W	P	P	PK	PK	0.00827	0.48299
YBL009W	YDR283C	P	P	PK	PK	-0.01561	0.25773
YBL009W	YDR436W	P	P	PK	PP	0.0159	0.25046
YBL009W	YDR466W	P	P	PK	PK	-0.02094	0.14419
YBL009W	YDR477W	P	P	PK	PK	-0.031	0.03171
YBL009W	YDR490C	P	P	PK	PK	-0.01586	0.25145
YBL009W	YDR507C	P	P	PK	PK	-0.02044	0.1531
YBL009W	YDR523C	P	P	PK	PK	-0.01358	0.31923
YBL009W	YER075C	P	P	PK	PP	-0.02509	0.083161
YBL009W	YER089C	P	P	PK	PP	-0.01732	0.21654
YBL009W	YER123W	P	P	PK	PK	-0.01477	0.28187
YBL009W	YER129W	P	P	PK	PK	-0.00505	0.56681
YBL009W	YER133W	P	P	PK	PP	0.02278	0.11404
YBL009W	YFL029C	P	P	PK	PK	-0.01458	0.28785
YBL009W	YFL033C	P	P	PK	PK	-0.01938	0.17314
YBL009W	YFL034C-B	P	P	PK	PK	-0.03045	0.034984
YBL009W	YFR014C	P	P	PK	PK	-0.02059	0.15031
YBL009W	YFR028C	P	P	PK	PP	0.03652	0.010263
YBL009W	YGL019W	P	P	PK	PK	0.00192	0.63217
YBL009W	YGL021W	P	P	PK	PK	-0.00536	0.55937
YBL009W	YGL059W	P	P	PK	PK	-0.02523	0.081427
YBL009W	YGL083W	P	P	PK	PK	-0.01718	0.21974
YBL009W	YGL119W	P	P	PK	PK	-0.01731	0.21684
YBL009W	YGL134W	P	P	PK	PK	-0.02836	0.049761
YBL009W	YGL158W	P	P	PK	PK	-0.01279	0.34455
YBL009W	YGL179C	P	P	PK	PK	-0.00073	0.6531
YBL009W	YGL180W	P	P	PK	PK	0.01466	0.28526
YBL009W	YGR040W	P	P	PK	PK	-0.03506	0.014074
YBL009W	YGR052W	P	P	PK	PK	-0.00627	0.53695
YBL009W	YGR092W	P	P	PK	PK	-0.00312	0.60896
YBL009W	YGR109C	P	P	PK	PK	0	0.66473
YBL009W	YGR123C	P	P	PK	PP	0	0.66473
YBL009W	YGR188C	P	P	PK	PK	-0.02877	0.046648
YBL009W	YGR203W	P	P	PK	PP	0	0.66473
YBL009W	YGR262C	P	P	PK	PK	-0.02878	0.046539
YBL009W	YHL007C	P	P	PK	PK	-0.01248	0.35441
YBL009W	YHR004C	P	P	PK	PP	-0.01759	0.21039
YBL009W	YHR030C	P	P	PK	PK	-0.01347	0.32262
YBL009W	YHR071W	P	P	PK	PK	-0.01265	0.34883
YBL009W	YHR076W	P	P	PK	PP	0	0.66473
YBL009W	YHR079C	P	P	PK	PK	-0.03468	0.015329
YBL009W	YHR082C	P	P	PK	PK	-0.01425	0.29825
YBL009W	YHR135C	P	P	PK	PK	-0.01751	0.21232
YBL009W	YHR205W	P	P	PK	PK	0.00438	0.58208
YBL009W	YIL035C	P	P	PK	PK	0	0.66473
YBL009W	YIL042C	P	P	PK	PK	0	0.66473
YBL009W	YIL095W	P	P	PK	PK	-0.0117	0.37889
YBL009W	YIL113W	P	P	PK	PP	-0.01863	0.18832
YBL009W	YIL147C	P	P	PK	PK	-0.0301	0.037132
YBL009W	YIR026C	P	P	PK	PP	-0.02335	0.10547
YBL009W	YJL006C	P	P	PK	PK	0	0.66473
YBL009W	YJL057C	P	P	PK	PK	0.01445	0.29192
YBL009W	YJL095W	P	P	PK	PK	0.00634	0.53499
YBL009W	YJL106W	P	P	PK	PK	0.00756	0.50263
YBL009W	YJL128C	P	P	PK	PK	-0.01701	0.22366
YBL009W	YJL141C	P	P	PK	PK	-0.01297	0.33861
YBL009W	YJL164C	P	P	PK	PK	0.02051	0.15188
YBL009W	YJL165C	P	P	PK	PK	0.01565	0.2568
YBL009W	YJL187C	P	P	PK	PK	-0.01567	0.25606
YBL009W	YJR059W	P	P	PK	PK	-0.02489	0.085479
YBL009W	YJR066W	P	P	PK	PK	-0.01824	0.19626
YBL009W	YKL025C	P	P	PK	PK	-0.02239	0.12018
YBL009W	YKL048C	P	P	PK	PK	-0.03123	0.030342
YBL009W	YKL101W	P	P	PK	PK	-0.00083	0.65137
YBL009W	YKL116C	P	P	PK	PK	-0.01545	0.26162
YBL009W	YKL126W	P	P	PK	PK	0.00371	0.59674
YBL009W	YKL139W	P	P	PK	PK	-0.02166	0.13184
YBL009W	YKL161C	P	P	PK	PK	0.00783	0.49519
YBL009W	YKL166C	P	P	PK	PK	-0.01433	0.29547
YBL009W	YKL168C	P	P	PK	PK	-0.02324	0.10714
YBL009W	YKL171W	P	P	PK	PK	-0.02355	0.10266
YBL009W	YKL190W	P	P	PK	PP	0	0.66473
YBL009W	YKL198C	P	P	PK	PK	-0.00648	0.5314
YBL009W	YKL203C	P	P	PK	PK	0.04056	0.003923
YBL009W	YLL010C	P	P	PK	PP	0.01011	0.42841
YBL009W	YLL019C	P	P	PK	PK	-0.00195	0.63162
YBL009W	YLR019W	P	P	PK	PP	-0.02305	0.10998
YBL009W	YLR096W	P	P	PK	PK	0.01121	0.39442
YBL009W	YLR113W	P	P	PK	PK	0.00208	0.62936
YBL009W	YLR210W	P	P	PK	PK	-0.04312	0.0019989
YBL009W	YLR226W	P	P	PK	PK	-0.01405	0.30447
YBL009W	YLR240W	P	P	PK	PK	-0.03177	0.027419
YBL009W	YLR248W	P	P	PK	PK	-0.01693	0.22526
YBL009W	YLR253W	P	P	PK	PK	0	0.66473
YBL009W	YLR361C	P	P	PK	PP	0	0.66473
YBL009W	YLR362W	P	P	PK	PK	-0.02354	0.10275
YBL009W	YLR433C	P	P	PK	PP	-0.01549	0.26077
YBL009W	YML016C	P	P	PK	PP	-0.00602	0.54332
YBL009W	YML057W	P	P	PK	PP	-0.01558	0.25833
YBL009W	YMR001C	P	P	PK	PK	-0.03699	0.0092402
YBL009W	YMR036C	P	P	PK	PP	-0.01672	0.23019
YBL009W	YMR104C	P	P	PK	PK	-0.0172	0.2192
YBL009W	YMR139W	P	P	PK	PK	-0.01151	0.38488
YBL009W	YMR216C	P	P	PK	PK	-0.00421	0.58589
YBL009W	YMR277W	P	P	PK	PP	-0.01747	0.21314
YBL009W	YMR291W	P	P	PK	PK	-0.02774	0.055189
YBL009W	YNL020C	P	P	PK	PK	-0.01992	0.16258
YBL009W	YNL025C	P	P	PK	PK	0	0.66473
YBL009W	YNL032W	P	P	PK	PP	0.00456	0.57801
YBL009W	YNL053W	P	P	PK	PP	0.00833	0.48122
YBL009W	YNL056W	P	P	PK	PP	-0.01982	0.16457
YBL009W	YNL099C	P	P	PK	PP	0.0131	0.33456
YBL009W	YNL154C	P	P	PK	PK	-0.01671	0.23036
YBL009W	YNL161W	P	P	PK	PK	0.01235	0.35843
YBL009W	YNL183C	P	P	PK	PK	-0.01901	0.18052
YBL009W	YNL201C	P	P	PK	PP	0	0.66473
YBL009W	YNL222W	P	P	PK	PP	0.03102	0.03157
YBL009W	YNL289W	P	P	PK	PK	-0.01184	0.37464
YBL009W	YNL298W	P	P	PK	PK	-0.01589	0.25058
YBL009W	YNL307C	P	P	PK	PK	-0.01026	0.42384
YBL009W	YNR031C	P	P	PK	PK	-0.00271	0.61727
YBL009W	YNR032W	P	P	PK	PP	0	0.66473
YBL009W	YNR047W	P	P	PK	PK	0.00083	0.6514
YBL009W	YOL001W	P	P	PK	PK	-0.02848	0.048856
YBL009W	YOL016C	P	P	PK	PK	-0.01215	0.3647
YBL009W	YOL045W	P	P	PK	PK	-0.01921	0.17644
YBL009W	YOL100W	P	P	PK	PK	0.00023	0.66112
YBL009W	YOL113W	P	P	PK	PK	0.05173	0.00014315
YBL009W	YOL128C	P	P	PK	PK	-0.00519	0.56339
YBL009W	YOR014W	P	P	PK	PP	-0.00923	0.45498
YBL009W	YOR039W	P	P	PK	PK	0.00234	0.62437
YBL009W	YOR061W	P	P	PK	PK	0	0.66473
YBL009W	YOR090C	P	P	PK	PP	0	0.66473
YBL009W	YOR119C	P	P	PK	PK	-0.03009	0.037199
YBL009W	YOR208W	P	P	PK	PP	-0.00863	0.47264
YBL009W	YOR231W	P	P	PK	PK	0.00696	0.51886
YBL009W	YOR233W	P	P	PK	PK	-0.0388	0.006044
YBL009W	YOR267C	P	P	PK	PK	-0.02192	0.12762
YBL009W	YOR351C	P	P	PK	PK	0	0.66473
YBL009W	YOR367W	P	P	PK	PP	0.03485	0.014759
YBL009W	YPL026C	P	P	PK	PK	0	0.66473
YBL009W	YPL031C	P	P	PK	PK	0	0.66473
YBL009W	YPL042C	P	P	PK	PK	-0.02258	0.11709
YBL009W	YPL109C	P	P	PK	PK	0	0.66473
YBL009W	YPL140C	P	P	PK	PK	-0.00115	0.64601
YBL009W	YPL141C	P	P	PK	PK	-0.01108	0.3985
YBL009W	YPL150W	P	P	PK	PK	0.00552	0.55546
YBL009W	YPL153C	P	P	PK	PK	-0.003	0.61138
YBL009W	YPL179W	P	P	PK	PP	0.01462	0.28653
YBL009W	YPL203W	P	P	PK	PK	0.00687	0.52133
YBL009W	YPL204W	P	P	PK	PK	0.03671	0.0098492
YBL009W	YPL209C	P	P	PK	PK	-0.02735	0.05875
YBL009W	YPL236C	P	P	PK	PK	0	0.66473
YBL009W	YPL256C	P	P	PK	PK	-0.01224	0.36181
YBL009W	YPR025C	P	P	PK	PK	-0.01605	0.24659
YBL009W	YPR054W	P	P	PK	PK	0	0.66473
YBL009W	YPR073C	P	P	PK	PP	0.01252	0.35289
YBL009W	YPR106W	P	P	PK	PK	-0.01052	0.41594
YBL009W	YPR111W	P	P	PK	PK	0.02354	0.10283
YBL009W	YPR119W	P	P	PK	PK	-0.02309	0.10935
YBL009W	YPR120C	P	P	PK	PK	-0.02289	0.11227
YBL009W	YPR161C	P	P	PK	PK	-0.02401	0.096579
YBL009W	MAL63	P	T	PK	TR	0	0.78849
YBL009W	MATA1	P	T	PK	TA	0	0.78849
YBL009W	YAL051W	P	T	PK	TR	-0.00828	0.66615
YBL009W	YBL005W	P	T	PK	TR	0.01647	0.44756
YBL009W	YBL008W	P	T	PK	TA	-0.00505	0.72442
YBL009W	YBL021C	P	T	PK	TR	0	0.78849
YBL009W	YBL054W	P	T	PK	TR	0.00884	0.65441
YBL009W	YBL103C	P	T	PK	TR	-0.00376	0.74361
YBL009W	YBR033W	P	T	PK	TR	0.02099	0.30155
YBL009W	YBR049C	P	T	PK	TR	-0.0122	0.57348
YBL009W	YBR083W	P	T	PK	TR	-0.02313	0.23673
YBL009W	YBR112C	P	T	PK	TA	-0.05255	0.00078653
YBL009W	YBR150C	P	T	PK	TA	0.00114	0.7765
YBL009W	YBR182C	P	T	PK	TR	0.005	0.72518
YBL009W	YBR239C	P	T	PK	TA	0	0.78849
YBL009W	YBR240C	P	T	PK	TR	0	0.78849
YBL009W	YBR267W	P	T	PK	TA	0.01106	0.60296
YBL009W	YBR297W	P	T	PK	TR	0	0.78849
YBL009W	YCL055W	P	T	PK	TR	0.00326	0.75061
YBL009W	YCL066W	P	T	PK	TA	0	0.78849
YBL009W	YCL067C	P	T	PK	TA	0	0.78849
YBL009W	YCR018C	P	T	PK	TR	-0.00442	0.73411
YBL009W	YCR040W	P	T	PK	TA	0	0.78849
YBL009W	YCR065W	P	T	PK	TR	-0.02645	0.15071
YBL009W	YCR084C	P	T	PK	TA	-0.02663	0.14655
YBL009W	YCR096C	P	T	PK	TR	0	0.78849
YBL009W	YCR097W	P	T	PK	TA	0	0.78849
YBL009W	YCR106W	P	T	PK	TA	0	0.78849
YBL009W	YDL020C	P	T	PK	TR	-0.01356	0.53591
YBL009W	YDL048C	P	T	PK	TR	0.05542	0.00036334
YBL009W	YDL056W	P	T	PK	TR	-0.0081	0.66968
YBL009W	YDL106C	P	T	PK	TR	0.00253	0.76001
YBL009W	YDL166C	P	T	PK	TA	-0.00082	0.78002
YBL009W	YDL170W	P	T	PK	TR	0	0.78849
YBL009W	YDL233W	P	T	PK	TR	-0.00749	0.68177
YBL009W	YDR009W	P	T	PK	TA	0	0.78849
YBL009W	YDR026C	P	T	PK	TR	0.00512	0.72327
YBL009W	YDR034C	P	T	PK	TR	-0.02549	0.1732
YBL009W	YDR043C	P	T	PK	TA	-0.01139	0.5948
YBL009W	YDR049W	P	T	PK	TR	0.03153	0.067085
YBL009W	YDR081C	P	T	PK	TR	0.00836	0.6644
YBL009W	YDR123C	P	T	PK	TR	0	0.78849
YBL009W	YDR146C	P	T	PK	TR	-0.02755	0.12716
YBL009W	YDR174W	P	T	PK	TR	-0.01077	0.61013
YBL009W	YDR207C	P	T	PK	TA	-0.04703	0.0031091
YBL009W	YDR213W	P	T	PK	TR	4e-04	0.78444
YBL009W	YDR216W	P	T	PK	TR	-0.02223	0.26325
YBL009W	YDR253C	P	T	PK	TR	0	0.78849
YBL009W	YDR259C	P	T	PK	TA	-0.04663	0.0034142
YBL009W	YDR266C	P	T	PK	TR	0.0127	0.56
YBL009W	YDR277C	P	T	PK	TR	-0.00763	0.67902
YBL009W	YDR310C	P	T	PK	TA	-0.01401	0.52291
YBL009W	YDR421W	P	T	PK	TR	-0.00969	0.63556
YBL009W	YDR423C	P	T	PK	TR	0	0.78849
YBL009W	YDR451C	P	T	PK	TA	-0.00311	0.7526
YBL009W	YDR463W	P	T	PK	TR	-0.01201	0.57866
YBL009W	YDR501W	P	T	PK	TA	-0.02594	0.16235
YBL009W	YDR520C	P	T	PK	TA	0	0.78849
YBL009W	YEL009C	P	T	PK	TA	-0.01925	0.35772
YBL009W	YER028C	P	T	PK	TA	0	0.78849
YBL009W	YER040W	P	T	PK	TR	-0.03079	0.075374
YBL009W	YER045C	P	T	PK	TR	0.01704	0.4294
YBL009W	YER051W	P	T	PK	TR	0	0.78849
YBL009W	YER068W	P	T	PK	TR	-0.02139	0.28909
YBL009W	YER088C	P	T	PK	TR	-0.01464	0.50435
YBL009W	YER108C	P	T	PK	TR	0	0.78849
YBL009W	YER109C	P	T	PK	TR	0	0.78849
YBL009W	YER111C	P	T	PK	TR	-0.02656	0.14817
YBL009W	YER130C	P	T	PK	TR	0	0.78849
YBL009W	YER161C	P	T	PK	TA	0.01203	0.57806
YBL009W	YER169W	P	T	PK	TA	-0.0088	0.65516
YBL009W	YER184C	P	T	PK	TR	0	0.78849
YBL009W	YFL021W	P	T	PK	TR	0.01797	0.39935
YBL009W	YFL031W	P	T	PK	TR	0	0.78849
YBL009W	YFL044C	P	T	PK	TR	-0.0073	0.68546
YBL009W	YFL052W	P	T	PK	TR	0	0.78849
YBL009W	YFR034C	P	T	PK	TR	-0.00702	0.69061
YBL009W	YGL013C	P	T	PK	TR	-0.00175	0.76954
YBL009W	YGL035C	P	T	PK	TA	0.0016	0.77128
YBL009W	YGL071W	P	T	PK	TR	-0.00191	0.7677
YBL009W	YGL073W	P	T	PK	TR	-0.02333	0.23086
YBL009W	YGL096W	P	T	PK	TA	0.00864	0.65863
YBL009W	YGL131C	P	T	PK	TA	0.00023	0.78616
YBL009W	YGL162W	P	T	PK	TA	-0.00549	0.71733
YBL009W	YGL166W	P	T	PK	TR	0	0.78849
YBL009W	YGL181W	P	T	PK	TR	-0.00682	0.6944
YBL009W	YGL192W	P	T	PK	TR	0	0.78849
YBL009W	YGL197W	P	T	PK	TA	-0.00715	0.68827
YBL009W	YGL209W	P	T	PK	TA	0	0.78849
YBL009W	YGL237C	P	T	PK	TR	-0.02134	0.29072
YBL009W	YGL252C	P	T	PK	TR	-0.01678	0.4377
YBL009W	YGL254W	P	T	PK	TR	0	0.78849
YBL009W	YGR044C	P	T	PK	TR	0	0.78849
YBL009W	YGR067C	P	T	PK	TR	0.01447	0.50919
YBL009W	YGR089W	P	T	PK	TR	0.01337	0.54134
YBL009W	YGR097W	P	T	PK	TR	0.00994	0.62982
YBL009W	YGR249W	P	T	PK	TR	0	0.78849
YBL009W	YGR288W	P	T	PK	TR	0	0.78849
YBL009W	YHL009C	P	T	PK	TR	-0.01399	0.52359
YBL009W	YHL020C	P	T	PK	TA	-0.00646	0.70084
YBL009W	YHL027W	P	T	PK	TA	-0.0158	0.46863
YBL009W	YHR006W	P	T	PK	TR	0.0104	0.61902
YBL009W	YHR084W	P	T	PK	TR	-0.05922	0.00012385
YBL009W	YHR124W	P	T	PK	TR	0	0.78849
YBL009W	YHR178W	P	T	PK	TR	0	0.78849
YBL009W	YHR206W	P	T	PK	TR	-0.06471	2.3143e-05
YBL009W	YIL036W	P	T	PK	TR	-0.0093	0.64437
YBL009W	YIL101C	P	T	PK	TA	-0.0211	0.29808
YBL009W	YIL119C	P	T	PK	TR	-0.0254	0.17539
YBL009W	YIL122W	P	T	PK	TR	0.00509	0.72376
YBL009W	YIL128W	P	T	PK	TR	0.00787	0.67428
YBL009W	YIL131C	P	T	PK	TA	0	0.78849
YBL009W	YIR017C	P	T	PK	TR	0	0.78849
YBL009W	YIR018W	P	T	PK	TR	0	0.78849
YBL009W	YIR023W	P	T	PK	TR	-0.03284	0.054196
YBL009W	YIR033W	P	T	PK	TR	0.00621	0.70526
YBL009W	YJL056C	P	T	PK	TR	-0.00039	0.78449
YBL009W	YJL089W	P	T	PK	TR	0	0.78849
YBL009W	YJL103C	P	T	PK	TR	-0.01624	0.45496
YBL009W	YJL110C	P	T	PK	TA	-0.00688	0.69324
YBL009W	YJL127C	P	T	PK	TA	0	0.78849
YBL009W	YJL206C	P	T	PK	TA	0.00629	0.70389
YBL009W	YJR060W	P	T	PK	TR	-0.01159	0.58959
YBL009W	YJR094C	P	T	PK	TR	0.02234	0.2601
YBL009W	YJR127C	P	T	PK	TR	-0.03837	0.019929
[truncated: 78,412 more rows]
