# Supplementary material for: Systematic inference of indirect transcriptional regulation by protein kinases and phosphatases
Source: PLoS Comput Biol. 2022 Jun 22;18(6):e1009414. doi: 10.1371/journal.pcbi.1009414 (PMC9255832; doi:10.1371/journal.pcbi.1009414)
Supplement: S1 Dataset — Inferred d(P, R) edges and curated d(T, V) edges. (TGZ) [file pcbi.1009414.s002.tgz › PhosTF_data_v2/dTV_edges_used.tsv]

TF	Target	Pval	Mode	qval
MAL63	YBR299W	0.00219	activator	0.144234744610037
MAL63	YLR134W	0.001067	activator	0.0758859084140264
MAL63	YOR145C	0.0003934	activator	0.0429066560528075
MAL63	YPL098C	0.001263	activator	0.088590662491548
MATA1	YBL018C	0.000372	repressor	0.0413400994520421
MATA1	YBR199W	7.29468248075632e-05	repressor	0.011575790684996
MATA1	YBR281C	0.000925	repressor	0.0690451109299765
MATA1	YBR282W	0.000925	repressor	0.0690451109299765
MATA1	YCR083W	7.18e-05	repressor	0.01142426656522
MATA1	YDL227C	0.00253489078462767	repressor	0.163241479140512
MATA1	YDR177W	0.00123	repressor	0.0864761101098867
MATA1	YDR235W	0.00205	repressor	0.13627074110794
MATA1	YDR363W-A	0.0016	repressor	0.109637240175608
MATA1	YDR372C	0.00181	repressor	0.122267709333086
MATA1	YDR373W	0.00181	repressor	0.122267709333086
MATA1	YDR473C	0.00298	repressor	0.186558036461277
MATA1	YEL018W	0.00299	repressor	0.187066959923462
MATA1	YEL019C	0.00299	repressor	0.187066959923462
MATA1	YEL055C	0.0013	repressor	0.0909499134243162
MATA1	YER007W	0.00156	repressor	0.107190109866715
MATA1	YER008C	0.00138	repressor	0.0960094740441371
MATA1	YER009W	0.00138	repressor	0.0960094740441371
MATA1	YGL170C	1.58e-05	repressor	0.00313711991256168
MATA1	YGR166W	0.0019	repressor	0.127571732825153
MATA1	YLR277C	0.00104	repressor	0.0741079531235816
MATA1	YMR066W	0.00274	repressor	0.174149795448748
MATA1	YNL101W	0.00151	repressor	0.104112215313227
MATA1	YNL105W	0.000463	repressor	0.0476223162580833
MATA1	YNL187W	0.00147	repressor	0.101634577849362
MATA1	YNL245C	0.002	repressor	0.133390411085192
MATA1	YNL253W	0.00324	repressor	0.199586271204958
MATA1	YNL254C	0.00324	repressor	0.199586271204958
MATA1	YOL077W-A	0.00232	repressor	0.151499503882489
MATA1	YOL078W	0.00232	repressor	0.151499503882489
MATA1	YOL080C	0.00232	repressor	0.151499503882489
MATA1	YOR035C	0.00142	repressor	0.0985181927159544
MATA1	YOR036W	0.00142	repressor	0.0985181927159544
MATA1	YOR156C	0.00289	repressor	0.181948888536051
MATA1	YPR110C	0.00225	repressor	0.147603107571293
MATA1	YPR111W	0.00225	repressor	0.147603107571293
YAL051W	YAL016W	0.000179	activator	0.0239983004572298
YAL051W	YAL034W-A	2.54e-05	activator	0.00474124956187376
YAL051W	YAL035C-A	0.000282	activator	0.0340469706772103
YAL051W	YAL035W	1.06064703400791e-05	activator	0.00221930297266259
YAL051W	YAL036C	2.54e-05	activator	0.00474124956187376
YAL051W	YBL089W	0.000405	activator	0.0437317503134295
YAL051W	YBR019C	0.000103	activator	0.01534724314331
YAL051W	YBR020W	0.000103	activator	0.01534724314331
YAL051W	YBR127C	1.55e-05	activator	0.00308461901915528
YAL051W	YBR150C	6.82e-05	activator	0.0109442774536061
YAL051W	YBR151W	6.82e-05	activator	0.0109442774536061
YAL051W	YBR187W	0.000141	activator	0.0197969904351043
YAL051W	YBR214W	1.5900084947895e-06	activator	0.000418210726145535
YAL051W	YBR230C	0.00182	activator	0.122860227955698
YAL051W	YCR020C-A	0.000373	activator	0.0414146218588616
YAL051W	YCR081W	0.000166	activator	0.0225920046113713
YAL051W	YDL058W	0.00184	activator	0.124042868536478
YAL051W	YDL059C	0.00184	activator	0.124042868536478
YAL051W	YDR048C	0.000101	activator	0.0151040529576269
YAL051W	YDR207C	0.00023	activator	0.0292283513116184
YAL051W	YDR208W	0.00023	activator	0.0292283513116184
YAL051W	YDR256C	4.27815213366915e-06	activator	0.00099810005339376
YAL051W	YDR476C	0.00253	activator	0.16297785404145
YAL051W	YDR477W	0.00253	activator	0.16297785404145
YAL051W	YEL011W	3.57e-05	repressor	0.00634028773988622
YAL051W	YER015W	0.000395	activator	0.0430214480604707
YAL051W	YER134C	0.00276	activator	0.175198255704623
YAL051W	YFR015C	0.00103	activator	0.0734477137640151
YAL051W	YFR016C	0.00288	activator	0.181433534700224
YAL051W	YGL143C	1.71e-05	activator	0.00336187215928911
YAL051W	YGL201C	0.000305	activator	0.0360280967439698
YAL051W	YGL235W	0.00013	activator	0.0185339558204819
YAL051W	YGL237C	0.00013	activator	0.0185339558204819
YAL051W	YGR067C	0.00143	activator	0.0991431982371203
YAL051W	YGR069W	0.00143	activator	0.0991431982371203
YAL051W	YGR109C	0.000809	activator	0.064852896657804
YAL051W	YGR109W-A	0.000809	activator	0.064852896657804
YAL051W	YGR109W-B	0.000809	activator	0.064852896657804
YAL051W	YGR188C	2.82e-05	activator	0.00518462832353469
YAL051W	YHL017W	0.000138	activator	0.019454832423702
YAL051W	YHR041C	0.000384	activator	0.0422257645856822
YAL051W	YHR042W	0.000384	activator	0.0422257645856822
YAL051W	YHR117W	1.125279964755e-06	activator	0.000307861390201466
YAL051W	YIL054W	0.00124	activator	0.0871179189826947
YAL051W	YIL055C	0.00124	activator	0.0871179189826947
YAL051W	YIL069C	4.75e-05	activator	0.00807386529382122
YAL051W	YIL113W	0.000403	activator	0.0435906676227761
YAL051W	YIL114C	0.000403	activator	0.0435906676227761
YAL051W	YIL120W	0.000205	activator	0.0267267283379109
YAL051W	YIL125W	0.00171	activator	0.116298195778629
YAL051W	YJL222W	0.000497	activator	0.0497359813280796
YAL051W	YJR045C	0.00198	activator	0.132232892973868
YAL051W	YJR046W	0.00198	activator	0.132232892973868
YAL051W	YJR065C	0.00131	activator	0.0915854536116041
YAL051W	YJR066W	0.00131	activator	0.0915854536116041
YAL051W	YJR069C	0.000683	activator	0.0595352631430191
YAL051W	YJR071W	0.000683	activator	0.0595352631430191
YAL051W	YJR104C	0.00215	activator	0.141974340740958
YAL051W	YJR105W	0.00215	activator	0.141974340740958
YAL051W	YKL146W	0.000822	activator	0.0653533152562407
YAL051W	YKL148C	0.000822	activator	0.0653533152562407
YAL051W	YKR096W	0.0028	activator	0.177287209990934
YAL051W	YLR089C	0.000156	activator	0.0214894469594834
YAL051W	YLR090W	0.000156	activator	0.0214894469594834
YAL051W	YLR174W	3.44e-05	activator	0.0061421172662481
YAL051W	YLR176C	0.000277	activator	0.0336046548601115
YAL051W	YLR177W	0.000277	activator	0.0336046548601115
YAL051W	YLR239C	0.00165	activator	0.112677352868633
YAL051W	YLR240W	0.00165	activator	0.112677352868633
YAL051W	YLR373C	4.79e-05	activator	0.00813195514318662
YAL051W	YLR375W	4.79e-05	activator	0.00813195514318662
YAL051W	YLR428C	0.00113	activator	0.0800080347859794
YAL051W	YLR430W	0.00113	activator	0.0800080347859794
YAL051W	YML072C	3.33862828045553e-07	activator	0.000104377824110213
YAL051W	YML125C	0.00169	activator	0.115094536025473
YAL051W	YMR043W	0.000159	activator	0.0218230220788674
YAL051W	YMR062C	0.00152	activator	0.104729490783553
YAL051W	YMR063W	0.00152	activator	0.104729490783553
YAL051W	YMR107W	0.00137	repressor	0.0953801111474806
YAL051W	YMR165C	0.00142	activator	0.0985181927159544
YAL051W	YNL113W	0.00154	activator	0.105961493382749
YAL051W	YNL115C	0.00154	activator	0.105961493382749
YAL051W	YNL299W	0.000244	activator	0.0305748062795787
YAL051W	YNL321W	0.000187	activator	0.0248437173938799
YAL051W	YNL322C	0.000187	activator	0.0248437173938799
YAL051W	YOL083W	5.89e-05	repressor	0.00967992659170195
YAL051W	YOR042W	0.000544	activator	0.0524762255976966
YAL051W	YOR301W	0.00108	activator	0.0767395278846731
YAL051W	YPL016W	0.000542	activator	0.0523636516872807
YAL051W	YPL017C	0.000542	activator	0.0523636516872807
YAL051W	YPL059W	0.00141	activator	0.0978923193474116
YAL051W	YPL060C-A	0.00141	activator	0.0978923193474116
YAL051W	YPL262W	0.000117	activator	0.0170131890838262
YAL051W	YPL263C	0.000117	activator	0.0170131890838262
YAL051W	YPR098C	0.00229	activator	0.149833990149168
YAL051W	YPR100W	0.00229	activator	0.149833990149168
YAL051W	YPR148C	0.000743	activator	0.0621787135673279
YAL051W	YPR149W	0.00155	activator	0.106576224016041
YBL005W	YAR050W	0.00206	activator	0.136844511050236
YBL005W	YBL006C	2.57879156766324e-07	activator	8.28907720739097e-05
YBL005W	YBL007C	0.000237137035982459	activator	0.0299194857493083
YBL005W	YBR008C	0.001	activator	0.071461333895077
YBL005W	YBR080C	0.00178	activator	0.120485340669198
YBL005W	YCR032W	0.00323	activator	0.199092906821287
YBL005W	YDL027C	0.00239	activator	0.155360440604281
YBL005W	YDR011W	0.001	activator	0.071461333895077
YBL005W	YDR048C	0.00148	repressor	0.102255271091125
YBL005W	YDR072C	0.001	activator	0.071461333895077
YBL005W	YDR406W	0.001	activator	0.071461333895077
YBL005W	YDR415C	0.000157	activator	0.0216009090034176
YBL005W	YDR416W	0.000157	repressor	0.0216009090034176
YBL005W	YDR468C	0.000253	activator	0.0314207187317565
YBL005W	YDR469W	0.000253	activator	0.0314207187317565
YBL005W	YGL066W	0.00295	activator	0.185027435642051
YBL005W	YGL209W	0.000739497815489811	activator	0.0620302322266439
YBL005W	YGR110W	0.0022	repressor	0.144797985907264
YBL005W	YGR218W	0.00178	activator	0.120485340669198
YBL005W	YGR281W	0.001	activator	0.071461333895077
YBL005W	YHR064C	0.000745	activator	0.0622631969870686
YBL005W	YJL082W	0.000453718078326887	activator	0.0470247021799093
YBL005W	YJL219W	0.001	repressor	0.071461333895077
YBL005W	YJR007W	0.000484	activator	0.0489414652544485
YBL005W	YJR132W	0.00129	activator	0.0903134833479103
YBL005W	YKL077W	0.000385	activator	0.0422987315602239
YBL005W	YLR239C	0.00204	activator	0.135696207847945
YBL005W	YLR240W	0.00204	activator	0.135696207847945
YBL005W	YLR343W	0.00119	activator	0.0838998245931331
YBL005W	YML093W	8.84e-05	activator	0.0135555665233288
YBL005W	YML095C-A	8.84e-05	activator	0.0135555665233288
YBL005W	YML096W	0.000135	repressor	0.0191098709158171
YBL005W	YML097C	0.000135	activator	0.0191098709158171
YBL005W	YML125C	0.00248709534049061	activator	0.16065804912963
YBL005W	YMR193W	0.000696	activator	0.0601265076140981
YBL005W	YMR258C	0.000215	repressor	0.0277427826534458
YBL005W	YNL168C	0.00306	activator	0.190611671289168
YBL005W	YNL258C	3.07664923016303e-06	repressor	0.000748129873197825
YBL005W	YNR007C	0.000308	activator	0.0362802097410143
YBL005W	YNR008W	0.000308	activator	0.0362802097410143
YBL005W	YOL083W	0.000122	activator	0.0176052224334394
YBL005W	YOL156W	0.001	activator	0.071461333895077
YBL005W	YOR148C	0.000455	activator	0.047107782114854
YBL005W	YOR153W	0.001	activator	0.071461333895077
YBL005W	YOR233W	0.000141	activator	0.0197969904351043
YBL005W	YOR328W	0.001	activator	0.071461333895077
YBL005W	YOR339C	0.00257	repressor	0.1651290867662
YBL005W	YPL066W	0.00309427838554038	activator	0.192336234119765
YBL005W	YPL068C	0.000631007966995064	activator	0.0570601127990181
YBL008W	YAL001C	0.00161	repressor	0.110246928120849
YBL008W	YAR002W	3.18e-06	repressor	0.00077002032536545
YBL008W	YBL002W	0.000625697778828886	repressor	0.0567968552716776
YBL008W	YBL003C	0.00061259246080171	repressor	0.0561384258161758
YBL008W	YBR009C	7.83816523821183e-15	repressor	8.65281164953907e-12
YBL008W	YBR010W	7.8421354621825e-15	repressor	8.65690984629993e-12
YBL008W	YBR095C	8.6e-05	repressor	0.0132526362451241
YBL008W	YBR096W	8.6e-05	repressor	0.0132526362451241
YBL008W	YBR097W	0.000125	repressor	0.0179561362219211
YBL008W	YCR039C	0.000318	repressor	0.0371104457202869
YBL008W	YCR040W	0.000318	repressor	0.0371104457202869
YBL008W	YCR041W	0.000318	repressor	0.0371104457202869
YBL008W	YDR086C	0.00277	repressor	0.175721488159294
YBL008W	YDR098C	0.00143	repressor	0.0991431982371203
YBL008W	YDR224C	9.952210556026e-07	repressor	0.000275859515491315
YBL008W	YDR225W	1.02076848516044e-06	repressor	0.000282211887661575
YBL008W	YDR386W	0.000121818578204972	repressor	0.0175838984959117
YBL008W	YDR417C	0.00102	repressor	0.0727865321194811
YBL008W	YDR419W	0.00102	repressor	0.0727865321194811
YBL008W	YDR523C	0.000843	repressor	0.0661445309521634
YBL008W	YEL001C	5.32013715717233e-06	repressor	0.00120722233607093
YBL008W	YEL002C	0.00211553250439274	repressor	0.14001697940053
YBL008W	YEL022W	0.000668	repressor	0.0588396751706249
YBL008W	YEL023C	0.000668	repressor	0.0588396751706249
YBL008W	YFR001W	1.13888642809164e-06	repressor	0.000311161417093304
YBL008W	YGL230C	0.00247	repressor	0.159730137543453
YBL008W	YGR004W	0.00209	repressor	0.138561256152685
YBL008W	YHR138C	0.00123	repressor	0.0864761101098867
YBL008W	YIL014W	0.000433	repressor	0.0456572115628964
YBL008W	YIL070C	0.00238	repressor	0.154811030852647
YBL008W	YJR007W	0.00225	repressor	0.147603107571293
YBL008W	YJR044C	0.000849	repressor	0.0663667975568941
YBL008W	YKL202W	0.00199	repressor	0.13281203829169
YBL008W	YKL203C	0.00199	repressor	0.13281203829169
YBL008W	YLR002C	3.69619563971851e-05	repressor	0.00653065040165512
YBL008W	YLR061W	2.5021486405691e-09	repressor	1.22043997875697e-06
YBL008W	YLR166C	0.000918	repressor	0.0688085720533092
YBL008W	YLR167W	0.000113501415181059	repressor	0.0165957388939581
YBL008W	YLR225C	0.00153	repressor	0.105345916221852
YBL008W	YLR226W	0.00153	repressor	0.105345916221852
YBL008W	YLR361C	0.00167	repressor	0.113887592873228
YBL008W	YLR362W	0.00167	repressor	0.113887592873228
YBL008W	YNL030W	1.47446287900237e-10	repressor	8.82593047000749e-08
YBL008W	YNL031C	1.54829281773432e-10	repressor	9.23137122749878e-08
YBL008W	YNR052C	0.00292	repressor	0.183491063900098
YBL008W	YOL144W	0.000614	repressor	0.0562097448992806
YBL008W	YOL145C	0.000614	repressor	0.0562097448992806
YBL008W	YOR004W	0.00303	repressor	0.189096301591048
YBL008W	YOR137C	0.00273	repressor	0.173624565109515
YBL008W	YOR273C	3.03e-05	repressor	0.00550849588503673
YBL008W	YOR274W	3.03e-05	repressor	0.00550849588503673
YBL008W	YPL018W	3.42e-05	repressor	0.00611144100998644
YBL008W	YPL019C	3.42e-05	repressor	0.00611144100998644
YBL008W	YPL249C-A	3.17e-05	repressor	0.00572611104401289
YBL008W	YPL251W	1.07e-07	repressor	3.76780303390592e-05
YBL008W	YPL253C	2.01308340845675e-08	repressor	8.24759303776294e-06
YBL008W	YPR144C	0.0021	repressor	0.139131987985825
YBL021C	YBR039W	0.000256	activator	0.0316993570005871
YBL021C	YCR028C	0.000639	activator	0.0574525561511466
YBL021C	YDL170W	0.000672	activator	0.0590265908139171
YBL021C	YDL171C	0.000672	activator	0.0590265908139171
YBL021C	YDR030C	0.00077	activator	0.0633005955694669
YBL021C	YDR031W	0.00077	activator	0.0633005955694669
YBL021C	YDR146C	0.00176	activator	0.119293067919293
YBL021C	YDR147W	0.00176	activator	0.119293067919293
YBL021C	YDR292C	0.00248	activator	0.160273172691732
YBL021C	YDR372C	3.59e-05	activator	0.00637058832551398
YBL021C	YDR373W	3.59e-05	activator	0.00637058832551398
YBL021C	YDR377W	0.00188	activator	0.12639860815825
YBL021C	YER174C	8.53070329888138e-20	activator	3.68412983309638e-16
YBL021C	YER175C	0.000859	activator	0.0667335794220609
YBL021C	YER176W	0.000859	activator	0.0667335794220609
YBL021C	YFR023W	0.000351	activator	0.0397441208045676
YBL021C	YGL187C	6.76497363052389e-09	activator	3.02712146635222e-06
YBL021C	YGL195W	0.000744	activator	0.0622209833758845
YBL021C	YGR191W	0.00231	activator	0.150945058182255
YBL021C	YGR234W	0.00133	activator	0.0928538717741319
YBL021C	YHR001W-A	1.95735580306157e-06	activator	0.000503718250914796
YBL021C	YHR044C	0.00274	activator	0.174149795448748
YBL021C	YHR045W	0.00274	activator	0.174149795448748
YBL021C	YHR051W	2.77774621268577e-05	activator	0.00511857721771093
YBL021C	YJL145W	8.30000000000001e-05	activator	0.0128705859180642
YBL021C	YJL148W	0.00297	activator	0.186048475393474
YBL021C	YJR077C	0.00086	activator	0.0667700084567315
YBL021C	YJR078W	0.00086	repressor	0.0667700084567315
YBL021C	YJR079W	0.00086	activator	0.0667700084567315
YBL021C	YJR082C	0.000115	activator	0.0167738251312109
YBL021C	YJR100C	0.00259	activator	0.166200561783934
YBL021C	YKL072W	0.000183	activator	0.024422932431347
YBL021C	YLL026W	0.000265947626157167	activator	0.0326116190590886
YBL021C	YLL027W	1.21885356001478e-17	activator	3.48183171952352e-14
YBL021C	YLR220W	1.85835370475675e-16	activator	2.90818882074657e-13
YBL021C	YML119W	8.14000000000001e-05	activator	0.0126682159346814
YBL021C	YML120C	8.14000000000001e-05	activator	0.0126682159346814
YBL021C	YMR065W	0.000917	activator	0.0687746195225136
YBL021C	YMR126C	0.00256	activator	0.164592315918146
YBL021C	YMR258C	0.000439	activator	0.0460581038488719
YBL021C	YNL009W	0.000419	activator	0.0447059193155056
YBL021C	YNR006W	0.00263	activator	0.168335282144143
YBL021C	YOL105C	0.00158	activator	0.10841535417622
YBL021C	YOR112W	0.00232	activator	0.151499503882489
YBL021C	YOR138C	0.00278	activator	0.176244057185112
YBL021C	YOR140W	0.00278	activator	0.176244057185112
YBL021C	YPL207W	9.94983922218165e-15	activator	1.08311343237036e-11
YBL021C	YPR197C	0.0023	activator	0.150389887412225
YBL054W	YDR039C	0.00194	activator	0.129908555420969
YBL054W	YDR375C	0.00144	activator	0.099767337714718
YBL054W	YDR376W	0.00144	activator	0.099767337714718
YBL054W	YDR443C	0.00101	activator	0.0721244061713136
YBL054W	YDR444W	0.00101	activator	0.0721244061713136
YBL054W	YGL240W	0.00138	activator	0.0960094740441371
YBL054W	YGL241W	0.00138	activator	0.0960094740441371
YBL054W	YGL242C	0.00138	activator	0.0960094740441371
YBL054W	YHL042W	0.00139	activator	0.0966379618278786
YBL054W	YHR139C-A	0.00295	activator	0.185027435642051
YBL054W	YHR140W	0.00295	activator	0.185027435642051
YBL054W	YIR030C	0.000168	activator	0.0228102901821886
YBL054W	YKL157W	0.00212	activator	0.140271185881416
YBL054W	YNL258C	0.00142	activator	0.0985181927159544
YBL054W	YOR022C	0.002	activator	0.133390411085192
YBL103C	YAL053W	0.00223699480762448	activator	0.146875256875297
YBL103C	YAL054C	0.00223699480762448	activator	0.146875256875297
YBL103C	YAL062W	0.000319549828832171	activator	0.0372377406033931
YBL103C	YAR009C	0.00221922320242976	activator	0.145878636172366
YBL103C	YBL015W	0.000181768897673168	activator	0.024292653323105
YBL103C	YBL043W	1.28156250222409e-05	activator	0.00261661887469855
YBL103C	YBL059W	0.00319067550989879	activator	0.197146863636399
YBL103C	YBL104C	0.00118102384896341	activator	0.0833196988445617
YBL103C	YBR099C	0.000385530615785169	activator	0.0423373972258157
YBL103C	YBR104W	0.00096868438505198	activator	0.0704779648226957
YBL103C	YBR167C	0.000293883678334972	activator	0.0350813860351981
YBL103C	YBR168W	0.000293883678334972	activator	0.0350813860351981
YBL103C	YCL030C	0.000620661462519324	activator	0.0565453032225717
YBL103C	YCR005C	0.001	activator	0.071461333895077
YBL103C	YCR018C-A	1.16528579684327e-07	activator	4.05913511250476e-05
YBL103C	YCR019W	2.04529247529347e-08	activator	8.36722308204218e-06
YBL103C	YCR020C-A	0.001	activator	0.071461333895077
YBL103C	YCR021C	0.001	activator	0.071461333895077
YBL103C	YCR090C	0.001	activator	0.071461333895077
YBL103C	YCR095C	0.001	activator	0.071461333895077
YBL103C	YCR096C	1.38583555164724e-06	activator	0.000370205097523597
YBL103C	YCR097W	0.000623	repressor	0.0566623355774713
YBL103C	YCR105W	0.000323518544426259	activator	0.0375620490298021
YBL103C	YCR107W	0.00039196189121677	activator	0.0428032066612746
YBL103C	YDL013W	0.000569482112238982	activator	0.053880872196889
YBL103C	YDL044C	2.57152771584764e-05	activator	0.00479184983170051
YBL103C	YDL066W	3.45746783063589e-10	activator	1.94353519054142e-07
YBL103C	YDL067C	4.06320747540125e-10	activator	2.25908465078105e-07
YBL103C	YDL146W	0.000168288813213241	activator	0.0228418688278504
YBL103C	YDL182W	3.21516362003042e-05	activator	0.00579622625739507
YBL103C	YDL236W	0.000280889604400228	activator	0.0339491088681193
YBL103C	YDL247W	0.00256147923255908	activator	0.16467176030397
YBL103C	YDR040C	0.000350557887475673	activator	0.0397098715785023
YBL103C	YDR041W	0.000350557887475673	activator	0.0397098715785023
YBL103C	YDR042C	1.48806624872517e-05	activator	0.00297748579166098
YBL103C	YDR067C	0.000158313194239684	activator	0.0217468693767219
YBL103C	YDR068W	0.000158313194239684	activator	0.0217468693767219
YBL103C	YDR077W	0.001	activator	0.071461333895077
YBL103C	YDR078C	0.001	activator	0.071461333895077
YBL103C	YDR079W	0.001	activator	0.071461333895077
YBL103C	YDR084C	2.06763402093893e-05	activator	0.00396699228372572
YBL103C	YDR127W	0.001	activator	0.071461333895077
YBL103C	YDR131C	0.00228488125216714	activator	0.14954915878289
YBL103C	YDR179C	0.001	activator	0.071461333895077
YBL103C	YDR179W-A	0.001	activator	0.071461333895077
YBL103C	YDR210W-D	1.0172625605039e-07	activator	3.6047161702105e-05
YBL103C	YDR278C	0.000519405461584197	activator	0.0510674132739406
YBL103C	YDR314C	0.000864818174904581	activator	0.0669449011495929
YBL103C	YDR317W	0.001	activator	0.071461333895077
YBL103C	YDR434W	0.0010456293170068	activator	0.0744792090234803
YBL103C	YDR473C	0.000287419292652222	activator	0.0345216064647402
YBL103C	YDR482C	0.000179307073397768	activator	0.0240310362795344
YBL103C	YDR483W	0.000179307073397768	activator	0.0240310362795344
YBL103C	YDR508C	9.64223904866172e-08	activator	3.43860733767015e-05
YBL103C	YDR510W	9.64223904866172e-08	activator	3.43860733767015e-05
YBL103C	YDR519W	0.001	activator	0.071461333895077
YBL103C	YDR522C	4.93700525979608e-07	activator	0.000147533056368783
YBL103C	YDR540C	0.001	activator	0.071461333895077
YBL103C	YEL010W	0.000746402072240719	activator	0.0623222891003352
YBL103C	YEL050C	0.000776799446812206	activator	0.0635769042623019
YBL103C	YEL071W	1.00634749210724e-07	activator	3.57070450222362e-05
YBL103C	YER002W	6.43252957643376e-07	activator	0.000186006022454862
YBL103C	YER013W	0.0007694935386159	activator	0.0632799161780661
YBL103C	YER044C-A	0.001	activator	0.071461333895077
YBL103C	YER069W	3.21129826830112e-05	activator	0.00579023624572035
YBL103C	YER076C	0.00122525497501921	activator	0.0861712543865989
YBL103C	YER107C	0.00293138959002253	activator	0.184075033690624
YBL103C	YER115C	0.00167683109779199	activator	0.114300200253368
YBL103C	YER129W	0.001	activator	0.071461333895077
YBL103C	YER135C	0.000239801097983173	activator	0.0301749368005443
YBL103C	YER138C	4.86552565511252e-09	activator	2.23939956629871e-06
YBL103C	YFL011W	0.00112499929194045	activator	0.0796821797087034
YBL103C	YFR017C	0.001	activator	0.071461333895077
YBL103C	YFR024C	0.00240892673816417	activator	0.156398341155023
YBL103C	YFR024C-A	0.00240892673816417	activator	0.156398341155023
YBL103C	YGL001C	0.000740900647271005	activator	0.062089791001924
YBL103C	YGL027C	0.00105596191928054	activator	0.0751598744332706
YBL103C	YGL114W	0.000441442269409502	activator	0.046220137736005
YBL103C	YGL255W	0.001	activator	0.071461333895077
YBL103C	YGR038C-B	0.000572249356406803	activator	0.0540301744958526
YBL103C	YGR050C	0.001	activator	0.071461333895077
YBL103C	YGR071C	7.33053170055699e-09	activator	3.25517032097854e-06
YBL103C	YGR072W	3.11038819729333e-09	activator	1.48524001170446e-06
YBL103C	YGR142W	0.001	activator	0.071461333895077
YBL103C	YGR178C	0.000260614559435683	activator	0.0321247548664646
YBL103C	YGR218W	2.12049897889465e-05	activator	0.00405548734753475
YBL103C	YGR271C-A	0.001	activator	0.071461333895077
YBL103C	YGR272C	0.001	activator	0.071461333895077
YBL103C	YHR018C	3.59998594691838e-07	activator	0.000111499355875029
YBL103C	YHR071W	0.000939064673942063	activator	0.0695144795667514
YBL103C	YHR143W	0.00208537652179788	activator	0.138297123627829
YBL103C	YHR156C	0.000917970389147089	activator	0.0688075672715577
YBL103C	YHR157W	0.000917970389147089	activator	0.0688075672715577
YBL103C	YHR161C	1.05775810990524e-07	activator	3.73012850476813e-05
YBL103C	YHR162W	3.95468223897602e-07	activator	0.000121130017812753
YBL103C	YIL026C	0.00118859362131627	activator	0.0838089793068648
YBL103C	YIL036W	0.0010882269921491	activator	0.0772789228536928
YBL103C	YIL037C	0.0010882269921491	activator	0.0772789228536928
YBL103C	YIL056W	8.28610772672731e-05	activator	0.0128530445355602
YBL103C	YIR029W	0.001	activator	0.071461333895077
YBL103C	YJL088W	5.01905292047018e-16	activator	7.35720763771576e-13
YBL103C	YJL133W	0.000623702651323918	activator	0.0566974225136538
YBL103C	YJL203W	0.00116463630773286	activator	0.0822586799766636
YBL103C	YJL204C	0.00116463630773286	activator	0.0822586799766636
YBL103C	YJL217W	0.00270782838395673	activator	0.172457658507832
YBL103C	YJR011C	8.37794655366455e-05	activator	0.0129697626229793
YBL103C	YJR088C	0.000430481860944387	activator	0.0454877566027478
YBL103C	YJR089W	0.000430481860944387	activator	0.0454877566027478
YBL103C	YJR109C	3.19014762735973e-09	activator	1.51941078793116e-06
YBL103C	YJR110W	8.78023363334996e-09	activator	3.85059381165289e-06
YBL103C	YJR148W	3.5577888436235e-06	repressor	0.000848783359967253
YBL103C	YJR152W	0.00121506817614322	activator	0.0855160908171905
YBL103C	YJR160C	0.000876778501490419	activator	0.0673745913146107
YBL103C	YKL060C	0.000916857013179588	activator	0.068769761447649
YBL103C	YKL067W	0.001	activator	0.071461333895077
YBL103C	YKL071W	2.25625893981857e-05	activator	0.00428019059117886
YBL103C	YKL177W	0.00182053567532866	activator	0.122891945143438
YBL103C	YKL179C	0.00182053567532866	activator	0.122891945143438
YBL103C	YKR004C	6.64922463518535e-05	activator	0.0107161734241506
YBL103C	YKR089C	0.00128512628404656	activator	0.0900029823028777
YBL103C	YKR090W	0.00128512628404656	activator	0.0900029823028777
YBL103C	YKR093W	0.000205366134264718	repressor	0.0267643010736484
YBL103C	YKR103W	0.000165847845503104	activator	0.0225754273949826
YBL103C	YLL004W	7.11092478307442e-05	activator	0.0113326093810957
YBL103C	YLL005C	7.11092478307442e-05	activator	0.0113326093810957
YBL103C	YLL015W	3.08402861754941e-05	activator	0.00559187346505569
YBL103C	YLR049C	0.000387990656746839	activator	0.0425161917188791
YBL103C	YLR082C	0.000307739758980542	activator	0.0362583958455384
YBL103C	YLR130C	0.000338388196159781	activator	0.0387562881402592
YBL103C	YLR140W	0.001	activator	0.071461333895077
YBL103C	YLR141W	0.001	activator	0.071461333895077
YBL103C	YLR189C	0.00052609083153815	activator	0.0514556967872506
YBL103C	YLR190W	0.00052609083153815	activator	0.0514556967872506
YBL103C	YLR266C	1.06725670548705e-05	repressor	0.00223144392968357
YBL103C	YLR267W	1.06725670548705e-05	activator	0.00223144392968357
YBL103C	YLR276C	0.00135515305206024	activator	0.094444081259562
YBL103C	YLR302C	0.000290853010182278	activator	0.0348198052352449
YBL103C	YLR304C	5.52824266437273e-14	activator	5.33628778652749e-11
YBL103C	YLR316C	5.17517059237244e-05	activator	0.00868417142623682
YBL103C	YLR318W	5.17517059237244e-05	activator	0.00868417142623682
YBL103C	YLR348C	0.000330632449954997	activator	0.0381374596883029
YBL103C	YLR350W	0.000330632449954997	activator	0.0381374596883029
YBL103C	YLR397C	5.42639595944753e-05	activator	0.00903756158022997
YBL103C	YMR019W	0.000713022365528478	activator	0.0608849045245651
YBL103C	YMR086C-A	0.000439558334565787	activator	0.0460952051131693
YBL103C	YMR087W	0.000439558334565787	activator	0.0460952051131693
YBL103C	YMR095C	0.000894070782998206	activator	0.0679848475142775
YBL103C	YMR096W	0.000894070782998206	activator	0.0679848475142775
YBL103C	YMR098C	0.000282420542715868	activator	0.0340839796409026
YBL103C	YMR135W-A	0.001	activator	0.071461333895077
YBL103C	YMR178W	0.001	activator	0.071461333895077
YBL103C	YMR188C	0.000481011105150532	activator	0.0487564393447164
YBL103C	YMR189W	0.000481011105150532	activator	0.0487564393447164
YBL103C	YMR193W	5.89273268194518e-05	activator	0.00968370589037404
YBL103C	YMR227C	0.001	activator	0.071461333895077
YBL103C	YMR228W	0.001	activator	0.071461333895077
YBL103C	YMR251W-A	0.000272994550506905	activator	0.0332472291114948
YBL103C	YMR258C	3.73699158779765e-05	activator	0.00659177186538415
YBL103C	YNL001W	0.001	activator	0.071461333895077
YBL103C	YNL002C	0.001	activator	0.071461333895077
YBL103C	YNL009W	0.00137565812866394	activator	0.0957363203732405
YBL103C	YNL036W	8.28016127994859e-11	activator	5.17440123613362e-08
YBL103C	YNL037C	1.73633116552505e-11	activator	1.1978525002169e-08
YBL103C	YNL040W	0.000210975587492703	activator	0.0273363986809316
YBL103C	YNL041C	0.000210975587492703	activator	0.0273363986809316
YBL103C	YNL071W	0.00305593788887315	activator	0.190406816224277
YBL103C	YNL134C	0.001	activator	0.071461333895077
YBL103C	YNL178W	0.0018288390454161	activator	0.123383292205381
YBL103C	YNL231C	0.000533730657443988	activator	0.0518944989844251
YBL103C	YNL258C	0.00228100701147245	activator	0.149333450761997
YBL103C	YNR001C	3.3731347855783e-13	activator	2.93507818784026e-10
YBL103C	YNR017W	0.001	activator	0.071461333895077
YBL103C	YOL058W	1.52128285389619e-05	activator	0.00303481123105796
YBL103C	YOL079W	0.00148668766527286	activator	0.10266989157771
YBL103C	YOL159C	0.000607619436270647	activator	0.0558852697692359
YBL103C	YOR130C	0.00312605071640771	activator	0.193928166246608
YBL103C	YOR136W	4.10039878245968e-18	activator	1.28515537752981e-14
YBL103C	YOR302W	3.92800195488385e-06	activator	0.000926315292831952
YBL103C	YOR303W	5.29325227348487e-07	activator	0.000156793144275506
YBL103C	YPL124W	0.000336358189707074	activator	0.0385951610120255
YBL103C	YPL135W	0.000750027940960783	activator	0.0624745968785094
YBL103C	YPL137C	0.001	activator	0.071461333895077
YBL103C	YPL146C	0.000713745993867338	activator	0.0609167559265876
YBL103C	YPL252C	0.0014856110963242	activator	0.102603172544521
YBL103C	YPL265W	0.00045340723145249	activator	0.0470045300770369
YBL103C	YPL268W	0.000656441252490372	activator	0.0582936117232278
YBL103C	YPR001W	0.000193206080673416	activator	0.0255009846184121
YBL103C	YPR038W	1.86106385334231e-13	activator	1.66282097120542e-10
YBL103C	YPR039W	1.86106385334231e-13	activator	1.66282097120542e-10
YBL103C	YPR040W	2.74929466747178e-14	activator	2.79801995497964e-11
YBL103C	YPR197C	0.0015594411054901	activator	0.107155822381601
YBL103C	YPR198W	0.000241672416659748	activator	0.0303535604411515
YBR033W	YDL044C	0.00163	activator	0.111463802484827
YBR033W	YEL002C	0.00257	activator	0.1651290867662
YBR033W	YEL015W	0.000742	activator	0.0621363874491041
YBR033W	YEL016C	0.000742	activator	0.0621363874491041
YBR033W	YGR100W	0.00272	activator	0.173098666265346
YBR033W	YJR132W	0.000418	activator	0.0446371041491642
YBR033W	YJR154W	0.00263	activator	0.168335282144143
YBR033W	YKL026C	0.00269	activator	0.171516945915874
YBR033W	YKL072W	0.00168	activator	0.114491475713346
YBR033W	YKL177W	0.00211	repressor	0.139701964062018
YBR033W	YKL179C	0.00211	activator	0.139701964062018
YBR033W	YML065W	0.0019	activator	0.127571732825153
YBR033W	YML066C	0.0019	activator	0.127571732825153
YBR033W	YMR283C	0.0023	activator	0.150389887412225
YBR033W	YNL259C	0.00212	activator	0.140271185881416
YBR033W	YOR353C	0.0028	activator	0.177287209990934
YBR049C	YAL030W	3.62682676007183e-07	activator	0.000112223207468979
YBR049C	YAL031C	1.4612536406955e-06	activator	0.000387984420314808
YBR049C	YAL038W	0.001	activator	0.071461333895077
YBR049C	YAL054C	0.001	activator	0.071461333895077
YBR049C	YBL013W	9.21532573894233e-05	activator	0.0140233858465766
YBR049C	YBL014C	0.000329150864288189	activator	0.0380182412294298
YBR049C	YBL036C	7.22143107814135e-05	activator	0.0114791007321521
YBR049C	YBL050W	3.2774167026756e-05	activator	0.00589241979357924
YBR049C	YBL051C	0.00013578373718924	activator	0.0192002630940653
YBR049C	YBL058W	1.40488082436486e-06	activator	0.00037471534318802
YBR049C	YBL059C-A	1.40488082436486e-06	activator	0.00037471534318802
YBR049C	YBL059W	0.00027922273977298	activator	0.0338018112722978
YBR049C	YBR017C	8.31490343374186e-05	activator	0.0128893919264184
YBR049C	YBR019C	0.001	activator	0.071461333895077
YBR049C	YBR020W	0.001	activator	0.071461333895077
YBR049C	YBR035C	0.000642911684951714	activator	0.0576430062037418
YBR049C	YBR051W	0.00179640779253661	activator	0.121461061055279
YBR049C	YBR095C	0.000105898647681824	activator	0.0156965878733096
YBR049C	YBR096W	0.000105898647681824	activator	0.0156965878733096
YBR049C	YBR130C	0.00102253351793596	activator	0.0729541329095882
YBR049C	YBR131W	0.00102253351793596	activator	0.0729541329095882
YBR049C	YBR143C	0.00158699435784459	activator	0.108843050731019
YBR049C	YBR164C	7.43157147749816e-05	activator	0.0117556005475007
YBR049C	YBR165W	0.000133336285818971	activator	0.0189173439791267
YBR049C	YBR170C	0.001	activator	0.071461333895077
YBR049C	YBR171W	0.001	activator	0.071461333895077
YBR049C	YBR179C	0.000489706462665552	activator	0.0492922614876328
YBR049C	YBR180W	0.000489706462665552	activator	0.0492922614876328
YBR049C	YBR222C	0.00127657000413066	activator	0.0894573546546016
YBR049C	YBR224W	0.00127657000413066	activator	0.0894573546546016
YBR049C	YBR225W	0.00127657000413066	activator	0.0894573546546016
YBR049C	YBR236C	2.4726669662136e-07	activator	7.9793122427131e-05
YBR049C	YBR237W	2.84779378021242e-07	activator	9.06346396588938e-05
YBR049C	YCR012W	0.001	activator	0.071461333895077
YBR049C	YCR032W	3.00788240625452e-10	activator	1.70850001383656e-07
YBR049C	YCR042C	0.000744454839039473	activator	0.0622401907348715
YBR049C	YCR094W	1.77832313007972e-05	activator	0.00347823176784977
YBR049C	YCR095C	0.000499160714025564	activator	0.0498664460342732
YBR049C	YDL007W	0.000606113317067418	activator	0.0558082356832563
YBR049C	YDL045W-A	6.57771946371806e-05	activator	0.0106200797281012
YBR049C	YDL137W	0.000275069947057732	activator	0.0334327723975632
YBR049C	YDL140C	0.000222140825423525	activator	0.028455658097323
YBR049C	YDL152W	0.00106425969971501	activator	0.0757057705057613
YBR049C	YDL155W	0.001	activator	0.071461333895077
YBR049C	YDL161W	9.88399640986739e-05	activator	0.0148394054601831
YBR049C	YDL164C	9.88399640986739e-05	activator	0.0148394054601831
YBR049C	YDL176W	0.00249630337677376	activator	0.161156999973926
YBR049C	YDL177C	0.00249630337677376	activator	0.161156999973926
YBR049C	YDL186W	5.097233590897e-05	activator	0.0085734676851222
YBR049C	YDL188C	3.42477647837604e-05	activator	0.00611877182976084
YBR049C	YDL208W	0.000134750049368661	activator	0.0190810022002483
YBR049C	YDL209C	0.000275845050297872	activator	0.0335018768722433
YBR049C	YDL212W	6.44410422620584e-07	activator	0.000186306039647901
YBR049C	YDL213C	5.92661982134648e-07	activator	0.000172862059053648
YBR049C	YDL225W	1.19806074712343e-05	activator	0.0024685738015532
YBR049C	YDL226C	5.73395398713435e-06	activator	0.00128971432124088
YBR049C	YDR003W	0.000251850552804668	activator	0.03131352064449
YBR049C	YDR007W	0.001	activator	0.071461333895077
YBR049C	YDR028C	0.001	activator	0.071461333895077
YBR049C	YDR030C	0.00190530267935291	activator	0.127882239793552
YBR049C	YDR031W	0.00190530267935291	activator	0.127882239793552
YBR049C	YDR036C	9.49361017729607e-05	activator	0.0143656708230215
YBR049C	YDR037W	0.000375295759781143	activator	0.0415852104509356
YBR049C	YDR050C	0.001	activator	0.071461333895077
YBR049C	YDR101C	0.000976906928373725	activator	0.0707396023749111
YBR049C	YDR146C	0.001	activator	0.071461333895077
YBR049C	YDR155C	0.000406059504498965	activator	0.0438062929743976
YBR049C	YDR156W	0.000530083191299552	activator	0.051685651220414
YBR049C	YDR173C	0.00167026531629926	activator	0.11390362550556
YBR049C	YDR174W	0.000230640228519639	activator	0.0292907564649015
YBR049C	YDR179C	0.00242377579206146	activator	0.157210846583954
YBR049C	YDR179W-A	0.00242377579206146	activator	0.157210846583954
YBR049C	YDR219C	5.93625744268402e-05	activator	0.0097438258300501
YBR049C	YDR221W	4.39709232277318e-05	activator	0.00755791258761952
YBR049C	YDR257C	3.28548495740634e-06	activator	0.000792174412734286
YBR049C	YDR282C	4.22706475820986e-05	activator	0.007311025470878
YBR049C	YDR284C	0.00296111416244334	activator	0.185595151733818
YBR049C	YDR285W	0.00296111416244334	activator	0.185595151733818
YBR049C	YDR294C	0.00304844969311862	activator	0.190028909451222
YBR049C	YDR313C	4.53942303608459e-06	activator	0.00105067126774437
YBR049C	YDR322C-A	1.77513802970716e-08	activator	7.35848900021845e-06
YBR049C	YDR323C	4.13135962283593e-09	activator	1.92430108976118e-06
YBR049C	YDR328C	0.001	activator	0.071461333895077
YBR049C	YDR370C	0.00186327063899439	activator	0.125414900915166
YBR049C	YDR371W	0.00186327063899439	activator	0.125414900915166
YBR049C	YDR372C	0.000550333611361798	activator	0.0528304568356622
YBR049C	YDR373W	0.000550333611361798	activator	0.0528304568356622
YBR049C	YDR455C	0.000520335864001667	activator	0.0511216936788102
YBR049C	YDR457W	0.000520335864001667	activator	0.0511216936788102
YBR049C	YDR465C	2.00672981707815e-08	activator	8.22395305298409e-06
YBR049C	YDR466W	2.79170550901394e-08	activator	1.1114404221049e-05
YBR049C	YDR498C	0.00102919138899736	activator	0.0733942849322804
YBR049C	YDR499W	0.00102919138899736	activator	0.0733942849322804
YBR049C	YEL010W	0.000919823609645314	activator	0.0688703841000092
YBR049C	YEL012W	0.000700024403876465	activator	0.0603074037027678
YBR049C	YEL022W	1.51693225849949e-05	activator	0.0030273225399005
YBR049C	YEL023C	1.54146632599691e-05	activator	0.00306964077285029
YBR049C	YEL026W	0.000692019843859449	activator	0.0599466137362778
YBR049C	YEL027W	0.00138207651154686	activator	0.0961400521897648
YBR049C	YER013W	1.30905196418318e-07	activator	4.50323716414571e-05
YBR049C	YER025W	0.000510453069336576	activator	0.0505410587099579
YBR049C	YER039C	0.000853056152931567	activator	0.0665161183187215
YBR049C	YER039C-A	0.000425278131751802	activator	0.0451352956454366
YBR049C	YER048W-A	0.000290537821926308	activator	0.0347925142404869
YBR049C	YER049W	9.67386874712269e-06	activator	0.00204601782668945
YBR049C	YER066C-A	0.000211953974049512	activator	0.0274355056978712
YBR049C	YER068W	3.68193103483322e-05	activator	0.00650923084692696
YBR049C	YER070W	0.00106862303814322	activator	0.0759925682492748
YBR049C	YER086W	0.001	activator	0.071461333895077
YBR049C	YER105C	1.19603796140127e-06	activator	0.000324925401441188
YBR049C	YER106W	1.14870589496224e-06	activator	0.00031353741479402
YBR049C	YER156C	2.06528998991693e-06	activator	0.000528185964931644
YBR049C	YER157W	5.70706782097735e-07	activator	0.000167348003176345
YBR049C	YFL005W	9.51133768736561e-08	activator	3.39728388453576e-05
YBR049C	YFL023W	0.00193226901727405	repressor	0.129457883486395
YBR049C	YFL024C	0.00254472432627163	activator	0.163771028491163
YBR049C	YFL039C	0.001	activator	0.071461333895077
YBR049C	YFR050C	0.000520135420014203	activator	0.0511100062914323
YBR049C	YGL026C	0.001	activator	0.071461333895077
YBR049C	YGL058W	0.00216539210500446	activator	0.142845562064213
YBR049C	YGL068W	0.00220053146335264	activator	0.144827899369845
YBR049C	YGL070C	0.00114857001640315	activator	0.0812160734542323
YBR049C	YGL086W	0.00231583582134647	activator	0.151268710797478
YBR049C	YGL087C	0.00231583582134647	activator	0.151268710797478
YBR049C	YGL088W	2.19578345112772e-06	activator	0.000557433509883486
YBR049C	YGL089C	2.19578345112772e-06	activator	0.000557433509883486
YBR049C	YGL119W	4.41542300056021e-06	activator	0.00102582495972115
YBR049C	YGL120C	2.46037483309916e-06	activator	0.000615436814900085
YBR049C	YGL151W	0.001	activator	0.071461333895077
YBR049C	YGL152C	0.001	activator	0.071461333895077
YBR049C	YGL160W	0.00323518428112551	activator	0.1993487566858
YBR049C	YGL161C	0.000455923890315716	activator	0.0471675497495881
YBR049C	YGL181W	2.93162923939626e-06	activator	0.000717101061662415
YBR049C	YGL182C	2.55749632383161e-05	activator	0.00476935170717823
YBR049C	YGL183C	0.001	activator	0.071461333895077
YBR049C	YGL191W	0.000920956111411778	activator	0.0689087032097211
YBR049C	YGL193C	0.000920956111411778	activator	0.0689087032097211
YBR049C	YGL198W	0.000436590795210678	activator	0.0458976152353945
YBR049C	YGL200C	0.000426604516615124	activator	0.0452254285706425
YBR049C	YGL237C	0.00100594422245497	activator	0.0718555929934612
YBR049C	YGL244W	0.001	activator	0.071461333895077
YBR049C	YGL246C	0.0012981590589433	activator	0.0908328172861655
YBR049C	YGR002C	0.00149457831233494	activator	0.103158602033363
YBR049C	YGR012W	1.50003121029096e-06	activator	0.000397042289662945
YBR049C	YGR037C	0.000545333102159123	activator	0.0525510701601001
YBR049C	YGR038W	0.00130021767952324	activator	0.0909637573007382
YBR049C	YGR054W	0.0013949006870623	activator	0.0969456450564023
YBR049C	YGR078C	0.00119797305015929	activator	0.0844145048294205
YBR049C	YGR079W	0.00114225684337109	activator	0.0808057375571858
YBR049C	YGR132C	0.000199689847436187	activator	0.0261785746064232
YBR049C	YGR133W	0.000127665262190126	activator	0.0182652296900847
YBR049C	YGR134W	0.000380123845066526	activator	0.0419417229492259
YBR049C	YGR135W	0.000115223478001264	activator	0.0168006445045396
YBR049C	YGR141W	0.00242606040357457	activator	0.157335716267374
YBR049C	YGR145W	0.00149574679360108	repressor	0.103230927150922
YBR049C	YGR147C	2.06745513480194e-09	activator	1.02575627648218e-06
YBR049C	YGR156W	0.00244118432877304	activator	0.158161410141548
YBR049C	YGR172C	0.000178749625590875	activator	0.0239715920703566
YBR049C	YGR173W	0.000189484004076906	activator	0.0251078227480345
YBR049C	YGR179C	0.00105370356905846	activator	0.0750111899798258
YBR049C	YGR184C	8.94124033272597e-05	activator	0.0136824624482822
YBR049C	YGR231C	0.000837288508641516	activator	0.0659314000199194
YBR049C	YGR232W	0.000563625815714169	activator	0.053562845353892
YBR049C	YGR235C	0.00112561474959478	activator	0.0797222964856702
YBR049C	YGR241C	0.000183795043282207	activator	0.0245068726541365
YBR049C	YGR243W	0.000107068491432547	activator	0.0158365440936523
YBR049C	YGR254W	0.001	activator	0.071461333895077
YBR049C	YHL031C	0.000663309829705695	activator	0.0586191698499472
YBR049C	YHR039C-A	2.62040194040204e-05	activator	0.00486994739131547
YBR049C	YHR040W	0.000109950281162233	activator	0.0161788086987699
YBR049C	YHR146W	5.67945420053888e-05	activator	0.00938825443636978
YBR049C	YHR170W	6.93638077949575e-05	activator	0.0110996807552182
YBR049C	YIL022W	1.09295825991607e-06	activator	0.000299986238721851
YBR049C	YIL023C	1.25673833181119e-06	activator	0.000339418941709547
YBR049C	YIL075C	2.06974772461772e-05	activator	0.00397054141932705
YBR049C	YIL108W	0.00020528889059098	activator	0.0267563766938876
YBR049C	YIL109C	0.000128483689421892	activator	0.0183596452053251
YBR049C	YIL112W	0.000175010174639426	activator	0.0235708635050292
YBR049C	YIL125W	0.000491388931372283	activator	0.0493950777077763
YBR049C	YIL148W	0.001	activator	0.071461333895077
YBR049C	YIL149C	0.001	activator	0.071461333895077
YBR049C	YIR002C	2.7815238507241e-08	activator	1.1077909571789e-05
YBR049C	YIR003W	4.14061556766309e-08	activator	1.59075028657768e-05
YBR049C	YJL001W	7.78468937668217e-08	activator	2.83972940466712e-05
YBR049C	YJL002C	7.78468937668217e-08	activator	2.83972940466712e-05
YBR049C	YJL105W	0.001	activator	0.071461333895077
YBR049C	YJL111W	5.23705155932065e-05	activator	0.0087717001599711
YBR049C	YJL148W	0.000669078505820875	activator	0.058890175649421
YBR049C	YJL194W	0.000678417011247185	activator	0.0593242781695429
YBR049C	YJL196C	0.00177492109222712	activator	0.120182874402793
YBR049C	YJR007W	1.74723405723316e-06	activator	0.000455206957086322
YBR049C	YJR085C	6.14029959731058e-05	activator	0.0100246029374247
YBR049C	YJR086W	6.30720951196834e-05	activator	0.010253387196606
YBR049C	YJR087W	0.000272752474382646	activator	0.0332255385800331
YBR049C	YJR090C	2.11370500222736e-06	activator	0.000539087612182359
YBR049C	YJR097W	0.000597753072144172	activator	0.0553775220717527
YBR049C	YJR098C	2.15494318954483e-10	activator	1.25545087409617e-07
YBR049C	YJR099W	2.1401959266005e-10	activator	1.24743151831051e-07
YBR049C	YJR100C	0.000358711392212313	activator	0.040337144405486
YBR049C	YJR101W	0.001	activator	0.071461333895077
YBR049C	YJR122W	0.001	activator	0.071461333895077
YBR049C	YJR137C	0.00181472155385838	activator	0.12254756991322
YBR049C	YJR138W	0.00181472155385838	activator	0.12254756991322
YBR049C	YKL025C	0.000277432636441529	activator	0.0336430958532194
YBR049C	YKL058W	8.96560785864598e-09	activator	3.92592708024536e-06
YBR049C	YKL059C	9.30423530565608e-09	activator	4.06295181457035e-06
YBR049C	YKL072W	3.50216725789768e-06	activator	0.00083709545252187
YBR049C	YKL081W	5.20218810542808e-07	activator	0.000154441542761128
YBR049C	YKL082C	6.64825923987679e-07	activator	0.000191579481579216
YBR049C	YKL104C	1.79842062246813e-05	activator	0.00351223210473545
YBR049C	YKL142W	0.000702293557228939	activator	0.0604089624694342
YBR049C	YKL145W	1.80456466496243e-05	activator	0.00352260593963399
YBR049C	YKL146W	0.000347785438123685	activator	0.0394944740439259
YBR049C	YKL147C	0.000222492077589903	activator	0.0284904563586783
YBR049C	YKL148C	0.000249205081592607	activator	0.0310658741741516
YBR049C	YKL182W	0.001	activator	0.071461333895077
YBR049C	YKL202W	0.000332283630202692	activator	0.0382699435789481
YBR049C	YKL203C	9.07518971709105e-05	activator	0.0138495520564063
YBR049C	YKR015C	0.000144718521028446	activator	0.0202191684932989
YBR049C	YKR016W	0.000141449120530642	activator	0.0198479746697711
YBR049C	YKR068C	1.56364772239515e-09	activator	7.92098438541765e-07
YBR049C	YKR069W	6.85880197880382e-10	activator	3.67531653506355e-07
YBR049C	YLL040C	1.71149481240884e-07	activator	5.72946808525119e-05
YBR049C	YLR032W	0.001	activator	0.071461333895077
YBR049C	YLR114C	0.0029250142968238	activator	0.183748261093682
YBR049C	YLR115W	0.000748096742177972	activator	0.0623935663870709
YBR049C	YLR170C	1.29041671410266e-05	activator	0.00263225231731501
YBR049C	YLR223C	0.000461234989213205	activator	0.0475093763580757
YBR049C	YLR224W	3.25693997069333e-05	activator	0.00586083679958498
YBR049C	YLR262C	0.000450514983160031	activator	0.0468163435509691
YBR049C	YLR275W	0.000301107152983919	activator	0.0356988245266243
YBR049C	YLR367W	0.00305093889034369	activator	0.190154570907088
YBR049C	YLR378C	1.34043520647591e-06	activator	0.000359397252906671
YBR049C	YLR380W	3.39986668236897e-06	activator	0.000815984722480373
YBR049C	YLR457C	0.000130776093476298	activator	0.018622866018398
YBR049C	YLR459W	0.000336896092544159	activator	0.0386379139347077
YBR049C	YML001W	3.02677558291351e-07	activator	9.57029857878273e-05
YBR049C	YML042W	0.00192671489097104	activator	0.129133821501276
YBR049C	YML119W	7.03227893674731e-06	activator	0.00154462779651061
YBR049C	YML120C	3.16936930297948e-06	activator	0.000767777135300413
YBR049C	YML129C	1.3709971805538e-06	activator	0.000366681472837388
YBR049C	YMR001C	0.00277751512010137	activator	0.176114266934446
YBR049C	YMR002W	0.00144532090085384	activator	0.100099083758028
YBR049C	YMR039C	8.03964080043918e-06	activator	0.00173800002788989
YBR049C	YMR040W	6.52692338576127e-06	activator	0.00144667367845061
YBR049C	YMR047C	0.000118029047898185	activator	0.017135776234223
YBR049C	YMR048W	0.00020727275730959	activator	0.0269594988805283
YBR049C	YMR117C	0.00023733459560185	activator	0.0299384761876031
YBR049C	YMR121C	0.000410703180493652	activator	0.0441314116472406
YBR049C	YMR122W-A	0.000950947569155628	activator	0.0699050211345636
YBR049C	YMR182C	2.64685267676429e-05	activator	0.00491204094278141
YBR049C	YMR186W	0.000103528988364795	activator	0.0154112706395664
YBR049C	YMR188C	1.24341335888752e-07	activator	4.30049426608202e-05
YBR049C	YMR189W	2.60515614294309e-07	activator	8.36565509232164e-05
YBR049C	YMR207C	0.00240610507377846	activator	0.156243769128833
YBR049C	YMR208W	0.00240610507377846	activator	0.156243769128833
YBR049C	YMR214W	1.21182358191914e-06	activator	0.00032869966725709
YBR049C	YMR221C	0.001	activator	0.071461333895077
YBR049C	YMR257C	0.00313323516196374	activator	0.194287268686045
YBR049C	YMR280C	3.17918806865099e-06	activator	0.000769849067438376
YBR049C	YMR281W	5.93932198318513e-06	activator	0.00133080848774827
YBR049C	YNL008C	0.001	activator	0.071461333895077
YBR049C	YNL090W	0.00023756270687451	activator	0.0299603940438081
YBR049C	YNL091W	5.5674023433557e-07	activator	0.000163809523051669
YBR049C	YNL111C	0.000612039783533055	activator	0.0561103819952784
YBR049C	YNL113W	2.18446676986292e-06	activator	0.000554914126433307
YBR049C	YNL115C	3.91386562244005e-06	activator	0.000923384578382975
YBR049C	YNL117W	0.000900208998593223	activator	0.0681984108497182
YBR049C	YNL118C	0.000900208998593223	activator	0.0681984108497182
YBR049C	YNL161W	0.000225017567175821	activator	0.0287399233237364
YBR049C	YNL168C	0.00053208576467563	activator	0.0518004612453241
YBR049C	YNL169C	1.56255650032944e-05	activator	0.00310662257056674
YBR049C	YNL171C	7.34448555779177e-05	activator	0.0116413415813374
YBR049C	YNL197C	0.00247699361553578	activator	0.160109989250336
YBR049C	YNL216W	0.001	activator	0.071461333895077
YBR049C	YNL243W	0.0001435983776568	activator	0.020091735084603
YBR049C	YNL244C	0.0001435983776568	activator	0.020091735084603
YBR049C	YNL262W	0.000112476421659475	activator	0.0164759391474256
YBR049C	YNL263C	0.000112476421659475	activator	0.0164759391474256
YBR049C	YNL284C	1.96728992833437e-06	activator	0.000505982429887079
YBR049C	YNL308C	0.00299571203297758	activator	0.187357373025438
YBR049C	YNR011C	9.11038688246421e-11	activator	5.65953236411057e-08
YBR049C	YNR012W	9.11038688246421e-11	activator	5.65953236411057e-08
YBR049C	YNR039C	1.3782248316015e-06	activator	0.000368398859567959
YBR049C	YNR040W	1.44939651946049e-06	activator	0.000385203482702251
YBR049C	YOL004W	4.11917351247874e-06	activator	0.000965698851540285
YBR049C	YOL005C	1.03616597710626e-06	activator	0.000286024691784286
YBR049C	YOL006C	0.000266980629734564	activator	0.0327053386517404
YBR049C	YOL144W	0.000240435700706424	activator	0.0302355866890316
YBR049C	YOL145C	0.000272777654270459	activator	0.0332277952252352
YBR049C	YOR021C	0.000584153715119269	activator	0.0546654413630042
YBR049C	YOR044W	3.57726691521371e-06	activator	0.000852868196516439
YBR049C	YOR048C	0.000243999357996	activator	0.0305747453961343
YBR049C	YOR074C	0.00026899825671587	activator	0.032887845497504
YBR049C	YOR075W	0.00026899825671587	activator	0.032887845497504
YBR049C	YOR076C	0.000108322359623269	activator	0.0159858992945721
YBR049C	YOR077W	0.000446281029044803	activator	0.0465392294732281
YBR049C	YOR093C	1.07895651411117e-06	activator	0.000296558882846804
YBR049C	YOR094W	8.38346289372136e-07	activator	0.000236121525239865
YBR049C	YOR116C	2.33038819719989e-06	activator	0.000587155658506536
YBR049C	YOR117W	1.16618777185264e-06	activator	0.00031775599303499
YBR049C	YOR122C	0.000533842842247684	activator	0.0519009038221405
YBR049C	YOR128C	4.09575798009515e-06	activator	0.000960899833223503
YBR049C	YOR148C	4.87693177956033e-05	activator	0.00825771562177923
YBR049C	YOR149C	1.71294716225121e-07	activator	5.73380082406206e-05
YBR049C	YOR150W	3.34427762426106e-08	activator	1.30893829737419e-05
YBR049C	YOR151C	0.000316025505569045	activator	0.0369477395102765
YBR049C	YOR157C	0.000347673312114151	activator	0.0394857400344091
YBR049C	YOR158W	0.00154679483987901	activator	0.106379285079188
YBR049C	YOR187W	2.01933012485658e-06	activator	0.000517800798489564
YBR049C	YOR237W	0.000507213232045671	repressor	0.0503487392778299
YBR049C	YOR271C	0.001	activator	0.071461333895077
YBR049C	YOR272W	0.000524974013604194	activator	0.0513911137062137
YBR049C	YOR287C	0.001	repressor	0.071461333895077
YBR049C	YOR319W	0.00225789788499947	activator	0.148044516070765
YBR049C	YOR335C	4.35890325331049e-07	activator	0.000132152817708085
YBR049C	YOR336W	6.50670846418586e-07	activator	0.000187926820215469
YBR049C	YOR340C	0.00276295905138256	activator	0.175353152062345
YBR049C	YPL160W	0.00255675272910239	activator	0.164417863393841
YBR049C	YPL161C	0.00143126594659646	activator	0.099222258803013
YBR049C	YPL180W	1.22068286075573e-05	activator	0.0025089267055605
YBR049C	YPL182C	0.000149443387557667	activator	0.0207526611087673
YBR049C	YPL204W	3.26133502203766e-05	activator	0.0058676204144707
YBR049C	YPL206C	1.65634932132274e-05	activator	0.00326965497243379
YBR049C	YPL211W	9.62235598258771e-05	activator	0.0145227275643811
YBR049C	YPL212C	9.97033578533057e-05	activator	0.0149454388107441
YBR049C	YPL231W	0.001	activator	0.071461333895077
YBR049C	YPR025C	1.30678785471286e-06	activator	0.00035133572515905
YBR049C	YPR026W	9.1515572024117e-07	activator	0.00025573693565336
YBR049C	YPR029C	0.0003273173767147	activator	0.0378702562617162
YBR049C	YPR030W	0.00140205325042454	activator	0.0973943333987369
YBR049C	YPR052C	0.000128857105194177	activator	0.0184026458984831
YBR049C	YPR053C	0.000790502030656937	activator	0.0641263692525856
YBR049C	YPR055W	0.00017530101852714	activator	0.0236021543918209
YBR049C	YPR067W	4.58617521087865e-06	activator	0.0010599907624307
YBR049C	YPR074C	0.000355296231628196	activator	0.0400755230839133
YBR049C	YPR076W	0.001	activator	0.071461333895077
YBR049C	YPR099C	0.001	activator	0.071461333895077
YBR049C	YPR101W	0.001	activator	0.071461333895077
YBR049C	YPR119W	6.75277709222123e-06	activator	0.0014905450674496
YBR049C	YPR163C	7.50267133842091e-06	activator	0.00163562869306173
YBR049C	YPR164W	1.75249619087224e-05	activator	0.0034343873262478
YBR049C	YPR181C	4.42510545163653e-06	activator	0.00102777180861315
YBR049C	YPR182W	4.09781811149297e-06	activator	0.000961322334493024
YBR049C	YPR197C	0.00132378320601076	activator	0.0924599766186412
YBR083W	YAL028W	0.00038700924676581	activator	0.0424449553578563
YBR083W	YAL029C	0.00038700924676581	activator	0.0424449553578563
YBR083W	YAL041W	0.000718363978795246	repressor	0.0611192875096774
YBR083W	YAL043C-A	0.000718363978795246	activator	0.0611192875096774
YBR083W	YAR010C	2.31284631475373e-06	activator	0.000583307585451919
YBR083W	YAR014C	2.59770137381722e-06	activator	0.000644875230555001
YBR083W	YAR015W	2.59770137381722e-06	activator	0.000644875230555001
YBR083W	YBL016W	1.57616131873693e-07	activator	5.32395944576329e-05
YBR083W	YBL017C	4.58295789694942e-07	activator	0.00013816654641603
YBR083W	YBL107W-A	0.000225416832158304	activator	0.0287792454406457
YBR083W	YBR012W-A	7.24834505344644e-05	activator	0.0115146647992593
YBR083W	YBR012W-B	7.24834505344644e-05	activator	0.0115146647992593
YBR083W	YBR040W	0.000337998867794561	activator	0.0387254322932252
YBR083W	YBR048W	0.00185096089457551	activator	0.124689656663392
YBR083W	YBR082C	1.96239994292634e-08	activator	8.0586302858648e-06
YBR083W	YBR200W	0.00237851167170612	activator	0.154729199533883
YBR083W	YCL012W	0.00115453879313756	activator	0.081603687922506
YBR083W	YCL014W	0.00115453879313756	activator	0.081603687922506
YBR083W	YCL018W	0.00115453879313756	activator	0.081603687922506
YBR083W	YCL027W	5.97469830806586e-12	activator	4.40950791813474e-09
YBR083W	YCL055W	0.000125240022523092	activator	0.0179840741655856
YBR083W	YCL056C	0.000125240022523092	activator	0.0179840741655856
YBR083W	YCL065W	0.00025175216645335	activator	0.03130433375439
YBR083W	YCL066W	0.00025175216645335	activator	0.03130433375439
YBR083W	YCL067C	0.00025175216645335	activator	0.03130433375439
YBR083W	YCR039C	0.0013600971627431	activator	0.0947559991167746
YBR083W	YCR040W	0.0013600971627431	activator	0.0947559991167746
YBR083W	YCR041W	0.0013600971627431	repressor	0.0947559991167746
YBR083W	YCR089W	2.95448773379928e-07	activator	9.3663938764962e-05
YBR083W	YCR105W	0.000157654862619282	activator	0.0216737546067236
YBR083W	YCR107W	4.02141828893065e-05	repressor	0.00701259918672739
YBR083W	YDL053C	0.0029219697518631	activator	0.183592117264358
YBR083W	YDL068W	0.00023643094510904	activator	0.0298515510986683
YBR083W	YDL071C	0.00023643094510904	repressor	0.0298515510986683
YBR083W	YDL126C	6.42533586042194e-12	activator	4.72179452278314e-09
YBR083W	YDL127W	2.25326927306096e-17	repressor	5.96020921971518e-14
YBR083W	YDR042C	0.000420678105038859	repressor	0.0448211363065113
YBR083W	YDR098C-A	5.02767600861972e-05	activator	0.00847422645306204
YBR083W	YDR098C-B	5.02767600861972e-05	activator	0.00847422645306204
YBR083W	YDR104C	0.00308939236197911	activator	0.19209086505908
YBR083W	YDR180W	6.16861411814047e-08	activator	2.2971469143614e-05
YBR083W	YDR194C	0.00271923648109948	activator	0.173058485388949
YBR083W	YDR195W	0.00271923648109948	activator	0.173058485388949
YBR083W	YDR207C	0.000245416120886813	activator	0.0307089125217129
YBR083W	YDR208W	0.000245416120886813	activator	0.0307089125217129
YBR083W	YDR210W	9.02496047609552e-08	activator	3.24259185126634e-05
YBR083W	YDR210W-C	8.89647162174646e-05	activator	0.0136264135523907
YBR083W	YDR240C	0.000121623503918114	repressor	0.0175609567246421
YBR083W	YDR309C	5.48994439513523e-05	activator	0.00912612441070409
YBR083W	YDR316W-A	3.71627895325857e-08	activator	1.4416473822909e-05
YBR083W	YDR316W-B	3.71627895325857e-08	activator	1.4416473822909e-05
YBR083W	YDR317W	2.13060982316489e-12	activator	1.67054373689424e-09
YBR083W	YDR461W	0.000761604223135477	activator	0.0629560083020678
YBR083W	YDR463W	7.07344344291313e-05	activator	0.0112827508370168
YBR083W	YDR522C	0.0001195852146529	activator	0.0173204251175715
YBR083W	YDR523C	0.00129190896021444	repressor	0.0904350441282468
YBR083W	YDR544C	0.0014238501409074	activator	0.0987589312933799
YBR083W	YDR545W	0.0014238501409074	activator	0.0987589312933799
YBR083W	YEL040W	4.98575493069496e-06	activator	0.0011406344807149
YBR083W	YER041W	0.00263652777538907	activator	0.168682619477576
YBR083W	YER118C	4.09895474575266e-09	activator	1.91047666970234e-06
YBR083W	YER120W	4.09895474575266e-09	activator	1.91047666970234e-06
YBR083W	YER137C-A	3.78676240174942e-05	activator	0.00666606548067687
YBR083W	YER155C	0.000165060944403948	activator	0.0224895976846296
YBR083W	YER189W	3.78904084720288e-09	activator	1.77860862316046e-06
YBR083W	YER190W	3.80318929759542e-09	activator	1.7846696845827e-06
YBR083W	YFL039C	2.96989881593098e-12	activator	2.28837408713965e-09
YBR083W	YGL001C	0.000389933518660834	activator	0.0426568569405305
YBR083W	YGL032C	3.26523949584792e-06	activator	0.000787937081210928
YBR083W	YGL062W	5.82203073053864e-06	activator	0.00130737698944159
YBR083W	YGL192W	0.000656211654997903	activator	0.0582826746479776
YBR083W	YGL194C	0.000656211654997903	activator	0.0582826746479776
YBR083W	YGR014W	1.62850947082061e-12	activator	1.29803266621049e-09
YBR083W	YGR027W-A	3.42092823181764e-06	activator	0.00082034515982899
YBR083W	YGR038C-A	7.47279910223344e-05	activator	0.0118095315351509
YBR083W	YGR039W	1.64855708342281e-07	activator	5.54137643297851e-05
YBR083W	YGR189C	0.000274864691312654	activator	0.0334144554361836
YBR083W	YGR199W	0.000762364482340193	activator	0.0629873681365426
YBR083W	YGR218W	0.00050455550179162	activator	0.0501902380386282
YBR083W	YGR221C	3.48529589720566e-07	activator	0.000108390675932845
YBR083W	YHR001W	0.000836419343888753	activator	0.0658988323752097
YBR083W	YHR005C	3.6228225232754e-08	repressor	1.40841725824906e-05
YBR083W	YHR084W	8.43436046442686e-18	activator	2.48494791527603e-14
YBR083W	YHR091C	0.000502789145058515	activator	0.0500845271218898
YBR083W	YHR141C	4.43323247568254e-05	activator	0.00761095719258491
YBR083W	YHR142W	4.43323247568254e-05	activator	0.00761095719258491
YBR083W	YHR145C	0.00217892797240631	activator	0.143610256186532
YBR083W	YIL015W	5.47256026318684e-05	activator	0.00910193068148434
YBR083W	YIL119C	1.27966958649043e-11	activator	9.02359328688888e-09
YBR083W	YIL123W	1.45940282640285e-06	activator	0.00038755068461969
YBR083W	YIR020C	0.00141226579678615	activator	0.098034205669083
YBR083W	YJL145W	4.89577412754875e-05	activator	0.00828488666853313
YBR083W	YJL186W	3.31881004293957e-07	activator	0.00010383234026304
YBR083W	YJL187C	3.31881004293957e-07	activator	0.00010383234026304
YBR083W	YKL095W	5.41786706243103e-09	activator	2.47174711564161e-06
YBR083W	YKL096W	3.10901032706661e-06	activator	0.00075500397971946
YBR083W	YKL096W-A	6.26838409370716e-06	activator	0.00139600389477358
YBR083W	YKL097C	6.26838409370716e-06	repressor	0.00139600389477358
YBR083W	YKL104C	9.05843835317239e-08	activator	3.25329799116026e-05
YBR083W	YKL118W	0.00112732904049934	activator	0.0798340190047112
YBR083W	YKL127W	0.00266911571451761	activator	0.170412265388554
YBR083W	YKL139W	0.00207520355597885	repressor	0.137715386356072
YBR083W	YKL140W	0.00160146696836309	activator	0.109726731759217
YBR083W	YKL177W	0.000393131175245704	activator	0.0428873379442076
YBR083W	YKL179C	0.000393131175245704	activator	0.0428873379442076
YBR083W	YKR041W	2.76818004813939e-11	activator	1.85385828296782e-08
YBR083W	YKR056W	0.000955017268995425	activator	0.0700375306927115
YBR083W	YKR061W	5.66306382359886e-07	activator	0.000166235743390248
YBR083W	YKR091W	9.21006709471305e-06	activator	0.00195843902034811
YBR083W	YKR102W	0.00306148301769719	activator	0.19068643506318
YBR083W	YLL015W	2.76571973985156e-08	repressor	1.1021209286967e-05
YBR083W	YLL065W	1.70879071745422e-08	activator	7.10888199574858e-06
YBR083W	YLR011W	0.00292143007591147	activator	0.183564432980315
YBR083W	YLR022C	0.000214730683961186	activator	0.027715692040943
YBR083W	YLR046C	0.000442919503588226	activator	0.0463178262399216
YBR083W	YLR084C	3.52274524810536e-07	activator	0.000109408547602028
YBR083W	YLR322W	0.00260570579990231	repressor	0.167040054440428
YBR083W	YLR353W	6.61272332787125e-05	activator	0.0106671637242572
YBR083W	YLR360W	1.38809185828503e-05	repressor	0.00280319981488865
YBR083W	YLR403W	0.001	activator	0.071461333895077
YBR083W	YLR413W	3.59747863393262e-05	activator	0.00638190593556265
YBR083W	YLR452C	0.00283110462717874	activator	0.178904314709589
YBR083W	YLR463C	3.23438247433623e-05	repressor	0.00582597907165667
YBR083W	YLR465C	3.23438247433623e-05	repressor	0.00582597907165667
YBR083W	YLR467W	3.23438247433623e-05	activator	0.00582597907165667
YBR083W	YML040W	0.000721408163512266	activator	0.0612521058765701
YBR083W	YML048W-A	8.90500207415286e-05	activator	0.0136371012973389
YBR083W	YML058C-A	0.000273158078493216	activator	0.0332618758080083
YBR083W	YML106W	0.00314464958931589	activator	0.194857142136676
YBR083W	YML107C	0.00314464958931589	activator	0.194857142136676
YBR083W	YMR014W	0.00204283147037107	activator	0.13585896279381
YBR083W	YMR065W	0.000134692865231307	activator	0.0190743947943249
YBR083W	YMR132C	0.000552931663703853	activator	0.0529747737723077
YBR083W	YMR133W	0.000552931663703853	activator	0.0529747737723077
YBR083W	YMR135C	0.000125206469331291	activator	0.0179801698903742
YBR083W	YMR136W	0.000125206469331291	activator	0.0179801698903742
YBR083W	YMR164C	0.000182521526726862	activator	0.0243723422652518
YBR083W	YMR222C	0.00122043735407507	repressor	0.0858615263252219
YBR083W	YMR223W	0.00122043735407507	repressor	0.0858615263252219
YBR083W	YMR232W	0.001	activator	0.071461333895077
YBR083W	YMR235C	0.000795970365445497	activator	0.0643429431977536
YBR083W	YMR236W	0.000795970365445497	activator	0.0643429431977536
YBR083W	YNL050C	0.00101800524360191	activator	0.0726545295824936
YBR083W	YNL053W	8.65398882115406e-14	activator	8.09294022216204e-11
YBR083W	YNL087W	0.000787706198946662	activator	0.0640150485520005
YBR083W	YNL145W	6.86880188171502e-08	repressor	2.53486168685735e-05
YBR083W	YNL260C	0.000145958339524206	repressor	0.0203597875615711
YBR083W	YNL279W	1.30810158825032e-08	activator	5.5688780994518e-06
YBR083W	YNL280C	1.71936098119623e-08	activator	7.14876858611307e-06
YBR083W	YNL282W	2.3374964795482e-06	activator	0.000588712819301435
YBR083W	YNL283C	2.3374964795482e-06	activator	0.000588712819301435
YBR083W	YNL289W	5.2099369450609e-05	activator	0.00873338739240723
YBR083W	YNL337W	3.44544186054132e-09	activator	1.63022766025073e-06
YBR083W	YNL339C	0.00108878457696711	activator	0.077315457571015
YBR083W	YNR028W	0.00114989888997951	activator	0.0813023992841311
YBR083W	YNR044W	1.98619157462727e-07	activator	6.54090078285724e-05
YBR083W	YOL007C	0.000612041527715627	activator	0.0561104705337381
YBR083W	YOL105C	4.23456832558403e-05	activator	0.0073218222413324
YBR083W	YOL159C	0.00154084236515136	activator	0.106013308775565
YBR083W	YOR058C	3.26619957958196e-05	repressor	0.00587512566414269
YBR083W	YOR077W	0.001	activator	0.071461333895077
YBR083W	YOR086C	1.3303698675375e-05	activator	0.00270243632581229
YBR083W	YOR092W	0.00105069360804025	activator	0.0748129469064799
YBR083W	YOR126C	0.000102013155141644	activator	0.0152274686507507
YBR083W	YOR127W	0.000102013155141644	repressor	0.0152274686507507
YBR083W	YOR129C	0.000138139679361155	activator	0.0194708251885628
YBR083W	YOR154W	0.00316379014292347	activator	0.19581094083443
YBR083W	YOR246C	0.000619022298353516	activator	0.0564630343481824
YBR083W	YOR247W	0.000619022298353516	activator	0.0564630343481824
YBR083W	YOR248W	0.000619022298353516	activator	0.0564630343481824
YBR083W	YOR315W	6.68973691226239e-06	activator	0.00147833624638601
YBR083W	YPL163C	1.19472015657254e-07	activator	4.15047121304829e-05
YBR083W	YPL178W	0.000835030780034574	activator	0.0658467291440399
YBR083W	YPR091C	0.000898252289454312	activator	0.0681305039545791
YBR083W	YPR137C-A	0.000168762516324038	activator	0.0228936175441596
YBR083W	YPR137C-B	0.000168762516324038	activator	0.0228936175441596
YBR083W	YPR155C	0.000347749538622649	repressor	0.0394916778595594
YBR083W	YPR158W-A	6.04684626231435e-05	activator	0.00989594959427843
YBR083W	YPR158W-B	6.04684626231435e-05	activator	0.00989594959427843
YBR083W	YPR198W	3.5878621797185e-06	activator	0.000855087919913377
YBR112C	YAL063C	0.001	repressor	0.071461333895077
YBR112C	YAR050W	0.001	repressor	0.071461333895077
YBR112C	YCR005C	0.001	repressor	0.071461333895077
YBR112C	YDR172W	0.001	repressor	0.071461333895077
YBR112C	YER065C	0.001	repressor	0.071461333895077
YBR112C	YHR051W	0.001	repressor	0.071461333895077
YBR112C	YHR211W	0.001	repressor	0.071461333895077
YBR112C	YIL162W	0.001	repressor	0.071461333895077
YBR112C	YJR048W	0.001	repressor	0.071461333895077
YBR112C	YJR094C	0.001	repressor	0.071461333895077
YBR112C	YLR256W	0.001	repressor	0.071461333895077
YBR112C	YML058W-A	0.001	repressor	0.071461333895077
YBR150C	YHL012W	0.00138	repressor	0.0960094740441371
YBR150C	YHL013C	0.00138	repressor	0.0960094740441371
YBR182C	YAL022C	1.1338907708415e-06	activator	0.000309950841769232
YBR182C	YBL001C	0.00015	activator	0.0208150833700955
YBR182C	YBL037W	0.000718	activator	0.061103370408835
YBR182C	YBL087C	0.000118242250384998	activator	0.0171611260526829
YBR182C	YBL111C	0.001	activator	0.071461333895077
YBR182C	YBR057C	0.000405	activator	0.0437317503134295
YBR182C	YBR181C	0.00257	activator	0.1651290867662
YBR182C	YBR183W	2.22289202578312e-19	activator	8.5624942438431e-16
YBR182C	YBR188C	0.00275	activator	0.174674358556909
YBR182C	YBR189W	0.00275	activator	0.174674358556909
YBR182C	YBR190W	0.000656	activator	0.0582725891356476
YBR182C	YBR191W	0.000120711912195503	activator	0.0174535677402356
YBR182C	YCR073C	0.000146	activator	0.0203645048469897
YBR182C	YCR073W-A	0.000146	activator	0.0203645048469897
YBR182C	YDL060W	0.000988	activator	0.0710886768996481
YBR182C	YDL061C	0.000252452114042574	activator	0.0313696529608465
YBR182C	YDR350C	1.37560507403288e-08	activator	5.83016296261815e-06
YBR182C	YDR351W	1.04444836478191e-08	activator	4.52555448937259e-06
YBR182C	YDR366C	0.000914	activator	0.0686725184459371
YBR182C	YDR368W	0.000914	activator	0.0686725184459371
YBR182C	YDR418W	5.02605243149812e-06	activator	0.00114871709006904
YBR182C	YDR420W	5.89622723653421e-21	activator	3.36588334993323e-17
YBR182C	YDR500C	0.00308	activator	0.191618775186557
YBR182C	YDR501W	0.00308	activator	0.191618775186557
YBR182C	YDR543C	8.64e-05	activator	0.0133033321310686
YBR182C	YDR544C	0.000759	activator	0.062848349000585
YBR182C	YDR545W	0.000759	activator	0.062848349000585
YBR182C	YEL001C	0.001	activator	0.071461333895077
YBR182C	YEL040W	1.27028774275806e-19	activator	5.26925921079912e-16
YBR182C	YEL054C	0.000136	activator	0.0192251717087329
YBR182C	YER001W	1.49e-05	activator	0.00298083253461821
YBR182C	YER010C	0.000985301200567218	activator	0.0710041602432721
YBR182C	YER011W	2.52491512419984e-12	activator	1.96261907057599e-09
YBR182C	YER074W	0.000244	activator	0.0305748062795787
YBR182C	YER132C	0.00161	activator	0.110246928120849
YBR182C	YER189W	0.001	activator	0.071461333895077
YBR182C	YFL063W	0.00299	activator	0.187066959923462
YBR182C	YFL064C	0.00299	activator	0.187066959923462
YBR182C	YFL065C	0.00299	activator	0.187066959923462
YBR182C	YGL077C	0.000425253707863835	activator	0.0451336340562371
YBR182C	YGL115W	6.38999999999999e-05	activator	0.010366149369154
YBR182C	YGL135W	0.000336110072326152	activator	0.0385754263054851
YBR182C	YGL136C	0.00106	activator	0.0754256130337462
YBR182C	YGL259W	2.78350536703948e-07	activator	8.87978674408683e-05
YBR182C	YGL261C	0.001	activator	0.071461333895077
YBR182C	YGR118W	0.000902354272750802	activator	0.0682726780398245
YBR182C	YGR143W	0.00215	activator	0.141974340740958
YBR182C	YGR282C	1.02162434242555e-15	activator	1.42959569161599e-12
YBR182C	YGR283C	0.000303	activator	0.0358592303462667
YBR182C	YHL027W	0.000854	activator	0.0665507568495765
YBR182C	YHL034C	0.000335	activator	0.0384870240320629
YBR182C	YHR030C	0.000727	activator	0.0614946612304052
YBR182C	YHR080C	9.3872286959196e-07	activator	0.000261694025945219
YBR182C	YHR081W	1.63645320551593e-07	activator	5.50517396065738e-05
YBR182C	YHR087W	0.00238	activator	0.154811030852647
YBR182C	YHR091C	1.9947991526314e-09	activator	9.92566090235328e-07
YBR182C	YHR181W	0.00165862992934697	activator	0.113199972391927
YBR182C	YHR193C	7.20197232386105e-09	activator	3.20326514162391e-06
YBR182C	YHR194W	7.20197232386105e-09	activator	3.20326514162391e-06
YBR182C	YHR195W	0.0017	activator	0.115696775488969
YBR182C	YIL015C-A	0.00307	activator	0.191115536712133
YBR182C	YIL122W	0.00238	activator	0.154811030852647
YBR182C	YIL133C	3.90909558497773e-05	activator	0.00684751678324824
YBR182C	YIL174W	1.29e-06	activator	0.000347305340315587
YBR182C	YIL175W	1.29e-06	activator	0.000347305340315587
YBR182C	YIR013C	4.54528661133174e-14	activator	4.45746858256625e-11
YBR182C	YIR014W	4.54528661133174e-14	activator	4.45746858256625e-11
YBR182C	YIR015W	0.00319727379068793	activator	0.19747405144278
YBR182C	YIR019C	0.001	activator	0.071461333895077
YBR182C	YIR020C	9.88999999999999e-08	activator	3.51646568056319e-05
YBR182C	YIR020W-B	9.88999999999999e-08	activator	3.51646568056319e-05
YBR182C	YIR021W	0.001	activator	0.071461333895077
YBR182C	YJL039C	0.0025	activator	0.161357140045926
YBR182C	YJL191W	0.00057397936998184	activator	0.0541231998166844
YBR182C	YJL192C	0.00186	activator	0.125222324321509
YBR182C	YJR044C	4.68700489884224e-06	activator	0.00108021062870647
YBR182C	YJR100C	0.00312	activator	0.1936254829437
YBR182C	YJR158W	0.00255	activator	0.164054854404497
YBR182C	YKL095W	0.00145756934099104	activator	0.100861817648418
YBR182C	YKL096W	6.72542695392652e-11	activator	4.25092365963254e-08
YBR182C	YKL163W	3.30823751523479e-07	activator	0.000103541019605565
YBR182C	YKL164C	4.55593931887716e-17	activator	1.03459026379529e-13
YBR182C	YKL185W	0.000160758787196967	activator	0.0220174584534937
YBR182C	YKL186C	0.000522	activator	0.0512185840859481
YBR182C	YKR102W	4.26768051821555e-11	activator	2.77279217581146e-08
YBR182C	YKR105C	1.81482521104206e-07	activator	6.03574689624944e-05
YBR182C	YKR106W	3.36e-07	activator	0.000104965194599808
YBR182C	YLR300W	2.2323351287929e-07	activator	7.27047797029703e-05
YBR182C	YLR368W	0.00314	activator	0.194625105398302
YBR182C	YLR389C	8.54953450236289e-15	activator	9.39234735755629e-12
YBR182C	YLR390W	5.14880493557246e-12	activator	3.83398800126804e-09
YBR182C	YLR390W-A	3.38545372863617e-22	activator	2.56908358247936e-18
YBR182C	YLR392C	0.000114	activator	0.0166538548068574
YBR182C	YLR393W	0.000114	activator	0.0166538548068574
YBR182C	YLR394W	0.000114	activator	0.0166538548068574
YBR182C	YLR463C	0.000177	activator	0.0237845253165745
YBR182C	YLR465C	0.000177	activator	0.0237845253165745
YBR182C	YLR467W	0.000177	activator	0.0237845253165745
YBR182C	YML111W	0.000829	activator	0.0656193784837107
YBR182C	YML132W	0.000178	activator	0.0238915351786353
YBR182C	YML133C	3.32e-05	activator	0.00595791938690711
YBR182C	YMR013C	0.00162	activator	0.110855781653328
YBR182C	YMR013W-A	0.001	activator	0.071461333895077
YBR182C	YMR014W	0.000529	activator	0.0516234017735459
YBR182C	YMR015C	0.00167	activator	0.113887592873228
YBR182C	YMR165C	3.77e-05	activator	0.00664107755828521
YBR182C	YNL087W	0.00256	activator	0.164592315918146
YBR182C	YNL113W	1.88385709012306e-05	activator	0.00365581930414738
YBR182C	YNL115C	7.27e-05	activator	0.0115432472641804
YBR182C	YNL236W	5.20760692234987e-07	activator	0.000154581771262337
YBR182C	YNL288W	0.000747643992833399	activator	0.0623745395846277
YBR182C	YNL302C	0.00302	activator	0.188589916621277
YBR182C	YNL336W	0.000138962574246431	activator	0.019564920395439
YBR182C	YNL337W	5.86000000000001e-11	activator	3.73657387757716e-08
YBR182C	YNL338W	1.64e-09	activator	8.27900762574597e-07
YBR182C	YNL339C	5.49692732794799e-11	activator	3.51964170855427e-08
YBR182C	YOL121C	0.000325	activator	0.0376824994988699
YBR182C	YOR137C	0.000307905207073745	activator	0.0362722652500589
YBR182C	YOR138C	5.8373012131242e-07	activator	0.000170625908280366
YBR182C	YOR140W	3.19626846397197e-07	activator	0.000100442083209676
YBR182C	YOR178C	0.001	activator	0.071461333895077
YBR182C	YOR236W	0.000407	repressor	0.0438723491540276
YBR182C	YOR267C	0.001	activator	0.071461333895077
YBR182C	YOR268C	7.08e-05	activator	0.0112914788234102
YBR182C	YOR269W	7.08e-05	activator	0.0112914788234102
YBR182C	YOR369C	0.000643965952525476	activator	0.0576941541833849
YBR182C	YPL018W	0.000117	activator	0.0170131890838262
YBR182C	YPL019C	0.000117	activator	0.0170131890838262
YBR182C	YPL050C	0.00323	activator	0.199092906821287
YBR182C	YPL059W	3.25790955790491e-05	activator	0.00586233354871556
YBR182C	YPL060C-A	8.30000000000001e-05	activator	0.0128705859180642
YBR182C	YPL090C	0.000724606128812501	activator	0.0613910468002663
YBR182C	YPL175W	3.29997192013295e-07	activator	0.000103313110580741
YBR182C	YPL176C	3.29997192013295e-07	activator	0.000103313110580741
YBR182C	YPL192C	0.00147252294371795	activator	0.101791256200951
YBR182C	YPL198W	0.000219	activator	0.0281433884678553
YBR182C	YPL249C-A	0.000492	activator	0.0494323518698032
YBR182C	YPL251W	2.49e-06	activator	0.000621825380871036
YBR182C	YPL253C	9.05610317128547e-07	activator	0.000253315983400511
YBR182C	YPL257W-A	0.0018	activator	0.121674389662232
YBR182C	YPL257W-B	0.0018	activator	0.121674389662232
YBR182C	YPL283C	0.00177	activator	0.1198896080827
YBR182C	YPR124W	2.22289202578312e-19	activator	8.5624942438431e-16
YBR182C	YPR198W	2.6142796585443e-05	activator	0.0048601871655468
YBR239C	YDR294C	0.0022	repressor	0.144797985907264
YBR239C	YFR023W	0.002	repressor	0.133390411085192
YBR239C	YGR066C	0.00302	repressor	0.188589916621277
YBR239C	YJR154W	0.00302	repressor	0.188589916621277
YBR239C	YMR180C	0.00106	repressor	0.0754256130337462
YBR239C	YMR234W	0.00188	repressor	0.12639860815825
YBR239C	YOL115W	0.00183	repressor	0.123451947151231
YBR240C	YBL001C	0.000207330991344526	activator	0.0269654486936767
YBR240C	YBL107C	0.001	repressor	0.071461333895077
YBR240C	YBR091C	0.00288536467470895	repressor	0.181710085975448
YBR240C	YBR092C	1.41325548629437e-09	activator	7.20845658852251e-07
YBR240C	YBR093C	0.000836423694647486	activator	0.0658989954866965
YBR240C	YBR094W	0.000836423694647486	activator	0.0658989954866965
YBR240C	YBR167C	0.00199810015612578	activator	0.133280588654558
YBR240C	YBR168W	0.00199810015612578	activator	0.133280588654558
YBR240C	YCR018C-A	8.08592664272109e-05	activator	0.0125995979730052
YBR240C	YCR019W	8.08592664272109e-05	activator	0.0125995979730052
YBR240C	YCR020C	0.000295500669768208	activator	0.0352203356809692
YBR240C	YCR020C-A	1.93755756887576e-07	activator	6.39579377583179e-05
YBR240C	YCR020W-B	0.000777701247461792	activator	0.0636133670633725
YBR240C	YDL080C	8.06436244470283e-10	activator	4.26120618343493e-07
YBR240C	YDR048C	0.000149910357395712	activator	0.0208050362683683
YBR240C	YDR179C	5.25832687789204e-05	repressor	0.00880171843969222
YBR240C	YDR179W-A	5.25832687789204e-05	activator	0.00880171843969222
YBR240C	YDR210W-D	0.000818765422381592	activator	0.0652295747570278
YBR240C	YDR317W	0.00180686894232479	activator	0.122082023739524
YBR240C	YDR434W	0.00150203473048343	activator	0.10361992940086
YBR240C	YDR437W	0.001	activator	0.071461333895077
YBR240C	YDR438W	1.1712207791301e-11	activator	8.30261282901747e-09
YBR240C	YDR439W	4.94012322196137e-05	activator	0.00834871666261883
YBR240C	YDR473C	0.000488887694612406	activator	0.0492421260380931
YBR240C	YDR512C	0.001	activator	0.071461333895077
YBR240C	YDR541C	0.00106359067571234	activator	0.0756617805042661
YBR240C	YEL050C	2.22401525227847e-05	activator	0.00422715254498175
YBR240C	YER060W-A	0.001	activator	0.071461333895077
YBR240C	YFL058W	0.00241046498389384	activator	0.156482583087853
YBR240C	YFL059W	4.3082246695513e-06	activator	0.00100419373813872
YBR240C	YFL060C	3.14824592815293e-06	activator	0.000763314131864016
YBR240C	YGL001C	6.28151939632835e-06	activator	0.0013985898808932
YBR240C	YGL004C	0.00043598167170481	activator	0.045856936154268
YBR240C	YGL121C	0.001	activator	0.071461333895077
YBR240C	YGR071C	0.000246994521556011	activator	0.0308579418241904
YBR240C	YGR072W	0.000942764755658705	activator	0.0696366705543444
YBR240C	YGR218W	0.00146724403579511	activator	0.10146336612012
YBR240C	YGR273C	0.000932510914470551	activator	0.069296737389262
YBR240C	YGR277C	0.001	activator	0.071461333895077
YBR240C	YGR278W	0.001	activator	0.071461333895077
YBR240C	YGR283C	0.001	activator	0.071461333895077
YBR240C	YHL039W	3.78896842245231e-05	activator	0.00666935149086425
YBR240C	YHL040C	3.78896842245231e-05	activator	0.00666935149086425
YBR240C	YHL047C	0.001	activator	0.071461333895077
YBR240C	YHR179W	6.05743019011114e-06	activator	0.00135430020114098
YBR240C	YJL088W	0.000842	activator	0.0661073245836535
YBR240C	YJL167W	0.00086918911372276	activator	0.0671026645791302
YBR240C	YJL168C	0.00248864897889693	activator	0.160742276908867
YBR240C	YJL203W	0.00280445049399408	activator	0.177518977994192
YBR240C	YJL204C	0.00280445049399408	activator	0.177518977994192
YBR240C	YJR011C	4.52992645795967e-05	activator	0.00775226026115688
YBR240C	YKR093W	0.001	activator	0.071461333895077
YBR240C	YLR004C	2.55612570952561e-08	activator	1.02631266757561e-05
YBR240C	YLR005W	6.51501742890776e-08	activator	2.41528879965218e-05
YBR240C	YLR224W	0.00304284814470636	activator	0.189745985360474
YBR240C	YLR235C	0.001	activator	0.071461333895077
YBR240C	YLR236C	0.001	activator	0.071461333895077
YBR240C	YLR237W	0.001	activator	0.071461333895077
YBR240C	YLR334C	0.001	activator	0.071461333895077
YBR240C	YMR017W	0.001	activator	0.071461333895077
YBR240C	YMR050C	0.000557567876969237	activator	0.0532308919960686
YBR240C	YMR051C	0.000557567876969237	activator	0.0532308919960686
YBR240C	YMR258C	0.00104500251920867	activator	0.0744378861669092
YBR240C	YNL333W	0.000146535524626587	activator	0.0204250981008617
YBR240C	YNL334C	4.48440222421837e-05	activator	0.00768584572843323
YBR240C	YNR045W	0.000948091128426937	activator	0.0698116380558
YBR240C	YOL055C	3.55238573309151e-11	activator	2.33905466285554e-08
YBR240C	YOL127W	0.00214988479370038	repressor	0.141967813175917
YBR240C	YOL128C	0.000364322135856315	activator	0.0407635077126492
YBR240C	YOR143C	6.74085203225227e-07	activator	0.000193959848819532
YBR240C	YPL213W	7.4192095308667e-06	activator	0.00161956138179871
YBR240C	YPL214C	2.40193614873581e-06	activator	0.000602772951759006
YBR240C	YPL257W-A	0.00220699618569353	activator	0.145191599375091
YBR240C	YPL257W-B	0.00220699618569353	activator	0.145191599375091
YBR240C	YPL258C	4.44918371697154e-13	activator	3.80577683903787e-10
YBR240C	YPR121W	1.48779576962499e-07	activator	5.05568088695442e-05
YBR297W	YAL022C	0.001	activator	0.071461333895077
YBR297W	YAL062W	0.000846649210744697	activator	0.0662799117758697
YBR297W	YBR204C	8.59074515573176e-05	activator	0.0132408947974035
YBR297W	YBR205W	8.59074515573176e-05	activator	0.0132408947974035
YBR297W	YBR206W	8.59074515573176e-05	activator	0.0132408947974035
YBR297W	YBR230C	0.001	activator	0.071461333895077
YBR297W	YBR298C	0.001	activator	0.071461333895077
YBR297W	YBR299W	0.001	activator	0.071461333895077
YBR297W	YCR105W	5.88550670221587e-12	activator	4.3474096143964e-09
YBR297W	YCR107W	2.13477622948024e-14	activator	2.21429158680594e-11
YBR297W	YDL173W	0.001	activator	0.071461333895077
YBR297W	YDL174C	0.001	activator	0.071461333895077
YBR297W	YDR052C	0.001	activator	0.071461333895077
YBR297W	YDR276C	0.001	activator	0.071461333895077
YBR297W	YDR475C	0.00132285836584472	activator	0.0924013496503621
YBR297W	YER018C	0.000543587426924233	activator	0.0524530314087971
YBR297W	YER019W	0.000543587426924233	activator	0.0524530314087971
YBR297W	YER134C	0.001	activator	0.071461333895077
YBR297W	YER189W	0.001	activator	0.071461333895077
YBR297W	YER190W	0.001	activator	0.071461333895077
YBR297W	YFL066C	9.04685609123305e-05	activator	0.0138142845225825
YBR297W	YFL067W	0.00118667042014873	activator	0.0836847206088857
YBR297W	YFR017C	0.000551448032312236	activator	0.0528924308971994
YBR297W	YGL227W	0.001	activator	0.071461333895077
YBR297W	YHL021C	0.00227815840316216	activator	0.149174777564528
YBR297W	YHL028W	0.001	activator	0.071461333895077
YBR297W	YHL029C	0.001	activator	0.071461333895077
YBR297W	YHL050C	0.000683662383485373	activator	0.0595656461441118
YBR297W	YHR041C	0.001	activator	0.071461333895077
YBR297W	YHR042W	0.001	activator	0.071461333895077
YBR297W	YIL064W	0.00163678054805673	activator	0.111875601069672
YBR297W	YIL065C	0.00163678054805673	activator	0.111875601069672
YBR297W	YIL100W	0.001	activator	0.071461333895077
YBR297W	YIL101C	0.001	activator	0.071461333895077
YBR297W	YJL067W	1.70794093390892e-06	activator	0.000446001736462063
YBR297W	YJL068C	2.44915731666958e-07	activator	7.9103594324327e-05
YBR297W	YJR044C	8.64504390587459e-05	activator	0.0133097188462794
YBR297W	YLR099C	0.001	activator	0.071461333895077
YBR297W	YLR100W	0.001	activator	0.071461333895077
YBR297W	YLR397C	3.34006161121816e-06	activator	0.000803562754422501
YBR297W	YLR439W	4.64003369748972e-08	activator	1.76588082177619e-05
YBR297W	YML082W	0.00146050708205164	activator	0.101044564221635
YBR297W	YML083C	0.00146050708205164	activator	0.101044564221635
YBR297W	YML100W	0.00204044655133185	activator	0.135721880010334
YBR297W	YML101C	0.00204044655133185	activator	0.135721880010334
YBR297W	YML102C-A	0.00204044655133185	activator	0.135721880010334
YBR297W	YMR135W-A	4.42156217270798e-05	activator	0.00759384195616846
YBR297W	YMR165C	0.0015546017008443	activator	0.106858820742198
YBR297W	YMR261C	0.00174870759398214	activator	0.118618457606335
YBR297W	YMR262W	0.00174870759398214	activator	0.118618457606335
YBR297W	YNL241C	1.42029848590047e-08	activator	6.00239713731087e-06
YBR297W	YOR023C	0.00160175183514267	activator	0.109744107811756
YBR297W	YOR024W	0.00160175183514267	activator	0.109744107811756
YBR297W	YOR025W	0.00160175183514267	activator	0.109744107811756
YBR297W	YPL251W	0.001	activator	0.071461333895077
YBR297W	YPL253C	0.001	activator	0.071461333895077
YBR297W	YPR204W	4.34835917678472e-05	activator	0.007486184046325
YCL066W	YGL089C	0.001	repressor	0.071461333895077
YCL066W	YIL099W	0.001	repressor	0.071461333895077
YCL066W	YJR004C	0.001	repressor	0.071461333895077
YCL066W	YKL178C	0.001	repressor	0.071461333895077
YCL066W	YLR113W	0.001	repressor	0.071461333895077
YCL066W	YPL187W	0.001	repressor	0.071461333895077
YCL067C	YCL066W	0.001	repressor	0.071461333895077
YCL067C	YDR007W	0.001	repressor	0.071461333895077
YCL067C	YDR103W	0.001	repressor	0.071461333895077
YCL067C	YFL026W	0.001	repressor	0.071461333895077
YCL067C	YGL089C	0.001	repressor	0.071461333895077
YCL067C	YGR044C	0.001	repressor	0.071461333895077
YCL067C	YHR084W	0.001	repressor	0.071461333895077
YCL067C	YIL015W	0.001	repressor	0.071461333895077
YCL067C	YKL209C	0.001	repressor	0.071461333895077
YCL067C	YLR452C	0.001	repressor	0.071461333895077
YCL067C	YOR212W	0.001	repressor	0.071461333895077
YCL067C	YPL187W	0.001	repressor	0.071461333895077
YCR018C	YAL022C	0.00287	activator	0.180917531132385
YCR018C	YBR099C	0.00279	activator	0.176765964043061
YCR018C	YBR167C	0.000274	activator	0.0333372107428345
YCR018C	YBR168W	0.000274	activator	0.0333372107428345
YCR018C	YDL192W	0.00109	activator	0.0773950858988602
YCR018C	YDL206W	0.00223	activator	0.146483270045022
YCR018C	YDL236W	0.00129	activator	0.0903134833479103
YCR018C	YDR245W	0.000779	activator	0.0636658048316482
YCR018C	YDR282C	0.00206	activator	0.136844511050236
YCR018C	YER049W	0.00144	activator	0.099767337714718
YCR018C	YFR017C	0.000802	activator	0.0645799888746916
YCR018C	YGL214W	0.00309	activator	0.192121387881861
YCR018C	YGL216W	0.00303	activator	0.189096301591048
YCR018C	YGL219C	0.00303	activator	0.189096301591048
YCR018C	YGR166W	0.00127	activator	0.0890379460410762
YCR018C	YLL032C	0.000795	activator	0.064304622991195
YCR018C	YLR261C	0.00145	activator	0.100390612947561
YCR018C	YLR262C	0.00145	activator	0.100390612947561
YCR018C	YMR257C	0.00206	activator	0.136844511050236
YCR018C	YOR138C	0.00135	activator	0.0941187526941309
YCR018C	YOR140W	0.00135	activator	0.0941187526941309
YCR018C	YPL034W	0.00131	activator	0.0915854536116041
YCR018C	YPL251W	0.000577	activator	0.0542850460288091
YCR018C	YPL253C	0.000577	activator	0.0542850460288091
YCR040W	YBL018C	0.001	activator	0.071461333895077
YCR040W	YBR281C	0.001	activator	0.071461333895077
YCR040W	YBR282W	0.001	activator	0.071461333895077
YCR040W	YCR083W	0.001	activator	0.071461333895077
YCR040W	YGL089C	0.001	activator	0.071461333895077
YCR040W	YGL169W	0.001	activator	0.071461333895077
YCR040W	YGL170C	0.001	activator	0.071461333895077
YCR040W	YKL178C	0.001	activator	0.071461333895077
YCR040W	YNL105W	0.001	activator	0.071461333895077
YCR040W	YPL187W	0.001	activator	0.071461333895077
YCR065W	YAL015C	0.0002444551841283	activator	0.0306179533516689
YCR065W	YAL040C	1.89359639080067e-11	activator	1.29710752349676e-08
YCR065W	YAR009C	1.11e-16	activator	1.79773880690315e-13
YCR065W	YAR019C	8.86846152070577e-13	activator	7.32979034353093e-10
YCR065W	YAR035W	6.06625860655187e-13	activator	5.11503325257343e-10
YCR065W	YAR042W	0.001	activator	0.071461333895077
YCR065W	YAR062W	4.9382720135327e-13	activator	4.20101808265398e-10
YCR065W	YAR064W	0.001	activator	0.071461333895077
YCR065W	YBL023C	2.2204460492503e-16	activator	3.42713118116467e-13
YCR065W	YBL032W	0.001	activator	0.071461333895077
YCR065W	YBL033C	1.11e-16	activator	1.79773880690315e-13
YCR065W	YBL054W	0.00136476998068447	activator	0.0950506039963226
YCR065W	YBL057C	0.000425084249147334	activator	0.0451221036698782
YCR065W	YBL071C	4.67870187037533e-12	activator	3.50444585846284e-09
YCR065W	YBL092W	0.001	activator	0.071461333895077
YCR065W	YBL093C	2.29134823115373e-07	activator	7.44437124041866e-05
YCR065W	YBR007C	3.61188581941008e-05	activator	0.00640368918862634
YCR065W	YBR035C	1.11e-16	activator	1.79773880690315e-13
YCR065W	YBR101C	0.000102329888379549	activator	0.0152659577283791
YCR065W	YBR107C	2.79205480957501e-08	activator	1.11156557649318e-05
YCR065W	YBR108W	0.001	activator	0.071461333895077
YCR065W	YBR130C	0.00247812302825245	activator	0.160171300042368
YCR065W	YBR157C	0.00197477486452979	activator	0.131929973897103
YCR065W	YBR178W	0.00216218857188899	activator	0.142664382050669
YCR065W	YBR186W	0.000240659682437139	activator	0.0302569745636935
YCR065W	YBR231C	1.88759265995486e-08	activator	7.77811632284448e-06
YCR065W	YBR253W	4.84246354126583e-08	activator	1.83726307212296e-05
YCR065W	YCL040W	0.000503288586830131	activator	0.0501144471388818
YCR065W	YCL044C	6.33167658214973e-06	activator	0.00140845294502422
YCR065W	YCL051W	0.001	activator	0.071461333895077
YCR065W	YCL052C	1.06798792032237e-10	activator	6.56113107512258e-08
YCR065W	YCL057W	0.001	activator	0.071461333895077
YCR065W	YCL058C	6.3223517532407e-09	activator	2.84652286857314e-06
YCR065W	YCL074W	0.000224254051964579	activator	0.0286646386671502
YCR065W	YCR018C-A	7.6411312712743e-06	activator	0.00166219082823385
YCR065W	YCR019W	0.001	activator	0.071461333895077
YCR065W	YCR025C	0.00219130059876771	activator	0.144308041671504
YCR065W	YCR027C	1.11e-16	activator	1.79773880690315e-13
YCR065W	YCR036W	1.11e-16	activator	1.79773880690315e-13
YCR065W	YCR073W-A	2.99297754491334e-05	activator	0.00545192522008694
YCR065W	YCR094W	0.000819863957115308	activator	0.0652716566352222
YCR065W	YCR101C	0.00260388852603732	activator	0.166943005602567
YCR065W	YCR102W-A	0.000147049497608132	activator	0.0204831742528133
YCR065W	YDL003W	2.71324698264408e-08	activator	1.08324914045895e-05
YCR065W	YDL012C	2.79205480957501e-08	activator	1.11156557649318e-05
YCR065W	YDL025C	6.4089143325674e-08	activator	2.37921450197974e-05
YCR065W	YDL031W	0.001	activator	0.071461333895077
YCR065W	YDL032W	6.17100148758708e-10	activator	3.3345992568758e-07
YCR065W	YDL082W	0.00010149075410415	activator	0.0151638901199106
YCR065W	YDL087C	0.000106187683564851	activator	0.0157312221158552
YCR065W	YDL088C	2.55370688275747e-05	activator	0.00476326975702445
YCR065W	YDL089W	8.56965165496605e-10	activator	4.50490132992643e-07
YCR065W	YDL101C	0.000168560047869803	activator	0.0228715062355172
YCR065W	YDL107W	0.001	activator	0.071461333895077
YCR065W	YDL108W	1.11e-16	activator	1.79773880690315e-13
YCR065W	YDL110C	1.56305885434804e-06	activator	0.000411865001030661
YCR065W	YDL120W	0.000210558298135544	activator	0.0272940679529997
YCR065W	YDL126C	0.00290135984686324	activator	0.182533535887017
YCR065W	YDL130W	0.001	activator	0.071461333895077
YCR065W	YDL130W-A	7.84660336705655e-10	activator	4.1554044912895e-07
YCR065W	YDL140C	0.00249456438585316	activator	0.161062815662159
YCR065W	YDL141W	0.001	activator	0.071461333895077
YCR065W	YDL142C	3.6377183421088e-07	activator	0.000112516540236629
YCR065W	YDL159W	0.001	activator	0.071461333895077
YCR065W	YDL160C	1.11e-16	activator	1.79773880690315e-13
YCR065W	YDL168W	8.88178419700124e-16	activator	1.25483203196073e-12
YCR065W	YDL169C	7.55799577747407e-05	activator	0.0119206540301536
YCR065W	YDL175C	3.01199735508462e-06	activator	0.00073434220025666
YCR065W	YDL180W	0.001	activator	0.071461333895077
YCR065W	YDL181W	2.83648094567823e-07	activator	9.03120507797946e-05
YCR065W	YDL182W	0.00320873203446981	activator	0.198041596191249
YCR065W	YDL185W	0.001	repressor	0.071461333895077
YCR065W	YDL186W	4.77395900588816e-14	activator	4.66136680509158e-11
YCR065W	YDL195W	0.000776608255438793	activator	0.0635691682577671
YCR065W	YDL200C	0.000526301889947289	activator	0.0514678892165402
YCR065W	YDL215C	1.4647727475392e-10	activator	8.77247852518431e-08
YCR065W	YDL223C	3.89327269867401e-06	activator	0.000919110715020825
YCR065W	YDL244W	0.001	activator	0.071461333895077
YCR065W	YDL245C	9.98481637370931e-08	activator	3.54613903355861e-05
YCR065W	YDL247W	0.001	activator	0.071461333895077
YCR065W	YDL248W	3.48741255651319e-07	activator	0.00010844827945207
YCR065W	YDR026C	9.65569624256091e-10	activator	5.03406492879606e-07
YCR065W	YDR038C	1.04329545282944e-05	activator	0.0021873431309691
YCR065W	YDR039C	1.11034839989088e-06	activator	0.000304229652325637
YCR065W	YDR070C	1.34945078000825e-07	activator	4.62927232959952e-05
YCR065W	YDR082W	3.35162488873664e-08	activator	1.31155812301675e-05
YCR065W	YDR083W	0.001	activator	0.071461333895077
YCR065W	YDR088C	1.11e-16	activator	1.79773880690315e-13
YCR065W	YDR089W	0.001	activator	0.071461333895077
YCR065W	YDR107C	0.000400127032014641	activator	0.0433871528464218
YCR065W	YDR109C	0.000475841018364509	activator	0.0484342738265151
YCR065W	YDR113C	0.001	activator	0.071461333895077
YCR065W	YDR130C	0.00137427587583172	activator	0.0956493261193657
YCR065W	YDR132C	2.0241313245517e-06	activator	0.000518887564086083
YCR065W	YDR143C	1.11e-16	activator	1.79773880690315e-13
YCR065W	YDR160W	1.11e-16	activator	1.79773880690315e-13
YCR065W	YDR161W	0.001	activator	0.071461333895077
YCR065W	YDR177W	0.000226913356981662	activator	0.0289263492698031
YCR065W	YDR206W	0.00132734972287984	activator	0.0926859924239161
YCR065W	YDR213W	0.000451489049929199	activator	0.0468798224144606
YCR065W	YDR245W	3.77475828372553e-15	activator	4.41465716493746e-12
YCR065W	YDR246W	0.001	activator	0.071461333895077
YCR065W	YDR262W	1.11e-16	activator	1.79773880690315e-13
YCR065W	YDR267C	1.11e-16	activator	1.79773880690315e-13
YCR065W	YDR268W	9.68900197384492e-06	activator	0.00204885956548595
YCR065W	YDR275W	1.11e-16	activator	1.79773880690315e-13
YCR065W	YDR277C	3.55215964686906e-06	activator	0.000847601832041594
YCR065W	YDR286C	4.86540771444943e-05	activator	0.00824108238116695
YCR065W	YDR287W	0.001	activator	0.071461333895077
YCR065W	YDR297W	1.46549439250521e-14	activator	1.56017875577168e-11
YCR065W	YDR322W	1.11e-16	activator	1.79773880690315e-13
YCR065W	YDR356W	0.001	activator	0.071461333895077
YCR065W	YDR411C	3.8005801417107e-06	activator	0.000899805722670979
YCR065W	YDR412W	0.001	activator	0.071461333895077
YCR065W	YDR472W	9.26789639945635e-05	activator	0.0140883429392076
YCR065W	YDR501W	1.11e-16	activator	1.79773880690315e-13
YCR065W	YDR523C	1.11e-16	activator	1.79773880690315e-13
YCR065W	YDR525W-A	0.00046177961870586	activator	0.0475442610592994
YCR065W	YDR527W	1.87669402240687e-08	activator	7.73711656664535e-06
YCR065W	YDR528W	0.001	activator	0.071461333895077
YCR065W	YDR542W	0.000831770607211846	activator	0.0657240399104488
YCR065W	YDR543C	0.0012206945560298	activator	0.0858780673155182
YCR065W	YEL058W	0.001	activator	0.071461333895077
YCR065W	YEL059W	8.47042436191713e-11	activator	5.28608834993557e-08
YCR065W	YEL061C	4.95621876428487e-07	activator	0.000148036655280661
YCR065W	YEL074W	0.00131814375313777	activator	0.0921023657016144
YCR065W	YEL075C	0.00141291332684435	activator	0.0980747464092351
YCR065W	YER017C	0.00108310365634057	activator	0.0769430902423118
YCR065W	YER022W	1.69510039782494e-07	activator	5.68050373801037e-05
YCR065W	YER023W	0.001	activator	0.071461333895077
YCR065W	YER041W	0.000223374137585441	activator	0.0285777316429492
YCR065W	YER060W-A	1.11e-16	activator	1.79773880690315e-13
YCR065W	YER107C	7.65346517690446e-05	activator	0.01204465653959
YCR065W	YER159C	0.000603581249217333	activator	0.0556783432664573
YCR065W	YER177W	0.000793649845146183	activator	0.0642512250449982
YCR065W	YFL050C	0.000144696087850171	activator	0.0202166199950281
YCR065W	YFR044C	0.000296888396524864	activator	0.0353392451541041
YCR065W	YGL033W	0.001	repressor	0.071461333895077
YCR065W	YGL034C	2.53119544371128e-05	activator	0.00472708758833239
YCR065W	YGL105W	0.00177805059821678	activator	0.120369271745073
YCR065W	YGL112C	0.000279060860657321	activator	0.0337874811358542
YCR065W	YGL123W	0.001	activator	0.071461333895077
YCR065W	YGL124C	8.58702893991037e-06	activator	0.00184060615781122
YCR065W	YGL147C	3.7348141268545e-07	activator	0.000115121503379444
YCR065W	YGL156W	0.001	activator	0.071461333895077
YCR065W	YGL157W	4.44128737786542e-07	activator	0.000134371913269401
YCR065W	YGL158W	0.001	activator	0.071461333895077
YCR065W	YGL160W	0.001	activator	0.071461333895077
YCR065W	YGL161C	1.22568621918617e-13	activator	1.11876980061446e-10
YCR065W	YGL167C	0.00101621009955433	activator	0.0725357042102978
YCR065W	YGL194C	1.86893313403047e-05	activator	0.00363071568500377
YCR065W	YGL209W	0.001	activator	0.071461333895077
YCR065W	YGL210W	4.21884749357558e-15	activator	4.85438916644226e-12
YCR065W	YGL211W	2.23416521438757e-06	activator	0.000565954419172892
YCR065W	YGL214W	0.001	activator	0.071461333895077
YCR065W	YGL215W	1.11e-16	activator	1.79773880690315e-13
YCR065W	YGL218W	4.77010009269918e-09	activator	2.19884070012016e-06
YCR065W	YGL222C	0.000503288586830131	activator	0.0501144471388818
YCR065W	YGL223C	6.92909525312757e-08	activator	2.55513136049697e-05
YCR065W	YGL225W	0.001	activator	0.071461333895077
YCR065W	YGL261C	0.00243745247895433	activator	0.157957819429926
YCR065W	YGR075C	1.11e-16	activator	1.79773880690315e-13
YCR065W	YGR098C	0.001	activator	0.071461333895077
YCR065W	YGR105W	1.11e-16	activator	1.79773880690315e-13
YCR065W	YGR116W	0.000676327163576351	activator	0.0592276216273499
YCR065W	YGR118W	1.11e-16	activator	1.79773880690315e-13
YCR065W	YGR119C	0.00171854111553738	activator	0.116811228425746
YCR065W	YGR148C	2.48935071267553e-06	activator	0.000621685588966882
YCR065W	YGR149W	0.001	activator	0.071461333895077
YCR065W	YGR156W	1.11e-16	activator	1.79773880690315e-13
YCR065W	YGR157W	0.001	activator	0.071461333895077
YCR065W	YGR165W	4.77010009269918e-09	activator	2.19884070012016e-06
YCR065W	YGR166W	0.001	activator	0.071461333895077
YCR065W	YGR170W	1.11e-16	activator	1.79773880690315e-13
YCR065W	YGR250C	1.81188397618826e-13	activator	1.62065087708147e-10
YCR065W	YGR251W	0.001	activator	0.071461333895077
YCR065W	YGR253C	0.00266455325001913	activator	0.170170540263063
YCR065W	YGR254W	1.11e-16	activator	1.79773880690315e-13
YCR065W	YGR287C	1.11e-16	activator	1.79773880690315e-13
YCR065W	YGR288W	0.001	activator	0.071461333895077
YCR065W	YHL010C	1.11e-16	activator	1.79773880690315e-13
YCR065W	YHL017W	0.00159948860506076	activator	0.109606038584293
YCR065W	YHL024W	0.001	activator	0.071461333895077
YCR065W	YHL025W	5.35127497869326e-14	activator	5.17817844762585e-11
YCR065W	YHL039W	0.001	activator	0.071461333895077
YCR065W	YHL040C	3.27866689353584e-09	activator	1.55746791359219e-06
YCR065W	YHL045W	0.001	activator	0.071461333895077
YCR065W	YHL046C	1.11e-16	activator	1.79773880690315e-13
YCR065W	YHL048W	0.001	activator	0.071461333895077
YCR065W	YHL049C	1.40043532326217e-12	activator	1.1266353576817e-09
YCR065W	YHL050C	1.11e-16	activator	1.79773880690315e-13
YCR065W	YHR040W	1.11e-16	activator	1.79773880690315e-13
YCR065W	YHR062C	3.79791249560668e-08	activator	1.47055711532867e-05
YCR065W	YHR099W	1.11e-16	activator	1.79773880690315e-13
YCR065W	YHR107C	5.38672040750754e-07	activator	0.000159195897322776
YCR065W	YHR108W	1.11e-16	activator	1.79773880690315e-13
YCR065W	YHR109W	0.001	activator	0.071461333895077
YCR065W	YHR113W	3.47248896304109e-11	activator	2.29036921007981e-08
YCR065W	YHR114W	0.001	activator	0.071461333895077
YCR065W	YHR119W	0.00205614837449763	activator	0.136623606640565
YCR065W	YHR132C	1.11e-16	activator	1.79773880690315e-13
YCR065W	YHR138C	6.88338275267596e-15	activator	7.65936503112217e-12
YCR065W	YHR139C-A	1.11e-16	activator	1.79773880690315e-13
YCR065W	YHR140W	0.001	activator	0.071461333895077
YCR065W	YHR149C	1.11e-16	activator	1.79773880690315e-13
YCR065W	YHR150W	0.001	activator	0.071461333895077
YCR065W	YHR166C	0.00266455325001913	activator	0.170170540263063
YCR065W	YHR207C	0.00293945075130875	activator	0.184487842919081
YCR065W	YIL072W	0.000214751476305342	activator	0.0277177840851192
YCR065W	YIL089W	1.55526828460317e-06	activator	0.000410026312407762
YCR065W	YIL090W	1.11e-16	activator	1.79773880690315e-13
YCR065W	YIL091C	1.30575550372214e-11	activator	9.19588341713236e-09
YCR065W	YIL095W	0.001	activator	0.071461333895077
YCR065W	YIL096C	0.001	activator	0.071461333895077
YCR065W	YIL111W	0.001	activator	0.071461333895077
YCR065W	YIL112W	1.1026393343494e-05	activator	0.0022961253493849
YCR065W	YIL118W	0.001	activator	0.071461333895077
YCR065W	YIL119C	1.11e-16	activator	1.79773880690315e-13
YCR065W	YIL123W	0.001	activator	0.071461333895077
YCR065W	YIL124W	1.11e-16	activator	1.79773880690315e-13
YCR065W	YIL128W	0.00014237817938012	activator	0.0199532450668828
YCR065W	YIL131C	0.00114596021850288	activator	0.0810464894316421
YCR065W	YIL144W	0.001	activator	0.071461333895077
YCR065W	YIL145C	1.46424312674753e-07	activator	4.983629701776e-05
YCR065W	YIL160C	0.00247812302825245	activator	0.160171300042368
YCR065W	YIL164C	3.39653481340463e-07	activator	0.000105967210960231
YCR065W	YIL177C	7.41566807960225e-11	activator	4.66306978558012e-08
YCR065W	YIR028W	6.07187478531834e-05	activator	0.00993025336012021
YCR065W	YIR029W	0.001	activator	0.071461333895077
YCR065W	YIR040C	9.98164447318928e-07	activator	0.000276593062453412
YCR065W	YIR041W	0.001	activator	0.071461333895077
YCR065W	YJL096W	0.00150872524453871	activator	0.104033466610259
YCR065W	YJL106W	0.001	activator	0.071461333895077
YCR065W	YJL107C	1.605473531896e-10	activator	9.5431944357079e-08
YCR065W	YJL132W	0.00108693680360017	activator	0.0771943745336753
YCR065W	YJL155C	1.58845370412664e-07	activator	5.36102548041595e-05
YCR065W	YJL173C	0.00126413399652736	activator	0.0886631520165318
YCR065W	YJL179W	0.00079940706569781	activator	0.0644782764575767
YCR065W	YJL186W	0.00191569640365663	activator	0.128490220382431
YCR065W	YJL197W	1.11e-16	activator	1.79773880690315e-13
YCR065W	YJL198W	0.001	activator	0.071461333895077
YCR065W	YJL199C	5.27716206515371e-05	activator	0.00882826189880727
YCR065W	YJL204C	0.00137905168866448	activator	0.0959498284348962
YCR065W	YJR139C	0.000497683692196604	activator	0.0497773114206549
YCR065W	YJR155W	0.000640165757700872	activator	0.0575094253100812
YCR065W	YJR156C	1.63207692693845e-07	activator	5.49207006470511e-05
YCR065W	YJR157W	0.001	activator	0.071461333895077
YCR065W	YKL029C	0.00023141141077665	activator	0.0293658190180259
YCR065W	YKL069W	0.001	activator	0.071461333895077
YCR065W	YKL070W	6.43263220467817e-13	activator	5.40844520878851e-10
YCR065W	YKL079W	0.000152477100175297	activator	0.0210946064307825
YCR065W	YKL091C	0.000623913322536529	activator	0.0567079354473396
YCR065W	YKL125W	0.00222077149969446	activator	0.145965556317529
YCR065W	YKL148C	5.36795651813193e-05	activator	0.00895582231690896
YCR065W	YKL162C-A	5.82850212538234e-10	activator	3.16278557321347e-07
YCR065W	YKL171W	0.000605809527573609	activator	0.0557926770392093
YCR065W	YKR084C	0.000474061755302513	activator	0.0483227772654186
YCR065W	YKR095W	6.67244037799718e-13	activator	5.59958960672511e-10
YCR065W	YKR096W	0.001	activator	0.071461333895077
YCR065W	YLL014W	5.54144077291597e-08	activator	2.08073789607117e-05
YCR065W	YLL065W	0.001	activator	0.071461333895077
YCR065W	YLL066C	1.11e-16	activator	1.79773880690315e-13
YCR065W	YLL067C	1.11e-16	activator	1.79773880690315e-13
YCR065W	YLR004C	1.07166924978586e-06	repressor	0.000294771291705353
YCR065W	YLR005W	0.001	activator	0.071461333895077
YCR065W	YLR007W	0.000243501079251196	activator	0.0305274684022272
YCR065W	YLR025W	1.11e-16	activator	1.79773880690315e-13
YCR065W	YLR035C-A	1.11e-16	activator	1.79773880690315e-13
YCR065W	YLR037C	1.11e-16	activator	1.79773880690315e-13
YCR065W	YLR072W	8.65973959207623e-14	activator	8.09800097694792e-11
YCR065W	YLR089C	1.68500768893409e-11	activator	1.16523606688345e-08
YCR065W	YLR090W	0.001	activator	0.071461333895077
YCR065W	YLR160C	1.29229960066368e-13	activator	1.17602033486932e-10
YCR065W	YLR161W	0.001	activator	0.071461333895077
YCR065W	YLR192C	1.11e-16	activator	1.79773880690315e-13
YCR065W	YLR205C	1.11e-16	activator	1.79773880690315e-13
YCR065W	YLR206W	0.001	activator	0.071461333895077
YCR065W	YLR223C	0.000434812362638759	activator	0.045778729914998
YCR065W	YLR228C	3.70814490224802e-14	activator	3.69558213358045e-11
YCR065W	YLR236C	0.000215599466954819	activator	0.0278030295489669
YCR065W	YLR242C	0.000273698799490685	activator	0.0333102735005462
YCR065W	YLR272C	0.001	activator	0.071461333895077
YCR065W	YLR307W	0.000113387025068468	activator	0.0165823908273861
YCR065W	YLR332W	2.37006820191787e-06	activator	0.000595832290352626
YCR065W	YLR460C	1.11e-16	activator	1.79773880690315e-13
YCR065W	YLR461W	0.001	activator	0.071461333895077
YCR065W	YML034W	0.00128638485258903	activator	0.0900831851263222
YCR065W	YML060W	0.000351568927886792	activator	0.0397881539522306
YCR065W	YML067C	3.36797165645386e-06	activator	0.000809367324198214
YCR065W	YML078W	0.000103600877421561	activator	0.0154199624434489
YCR065W	YML131W	1.64737385255354e-05	activator	0.00325415415293968
YCR065W	YML132W	0.001	activator	0.071461333895077
YCR065W	YML133C	1.11e-16	activator	1.79773880690315e-13
YCR065W	YMR039C	0.00171854111553738	activator	0.116811228425746
YCR065W	YMR165C	1.11e-16	activator	1.79773880690315e-13
YCR065W	YMR171C	1.11e-16	activator	1.79773880690315e-13
YCR065W	YMR172W	0.001	activator	0.071461333895077
YCR065W	YMR198W	0.001	activator	0.071461333895077
YCR065W	YMR201C	2.42144109954268e-05	activator	0.00454939919465904
YCR065W	YMR202W	0.001	activator	0.071461333895077
YCR065W	YMR227C	0.000956563878407257	activator	0.070087723519335
YCR065W	YMR229C	0.000846879481750884	activator	0.0662884338880588
YCR065W	YMR230W	1.11e-16	activator	1.79773880690315e-13
YCR065W	YMR231W	0.001	activator	0.071461333895077
YCR065W	YMR233W	3.28144738812597e-05	activator	0.00589863001945631
YCR065W	YMR234W	0.001	activator	0.071461333895077
YCR065W	YMR247C	6.73169817355657e-06	activator	0.00148646590742141
YCR065W	YMR250W	0.001	activator	0.071461333895077
YCR065W	YMR308C	1.11e-16	activator	1.79773880690315e-13
YCR065W	YMR324C	1.11e-16	activator	1.79773880690315e-13
YCR065W	YMR325W	8.85957973650875e-14	activator	8.27361704635487e-11
YCR065W	YNL012W	0.001	activator	0.071461333895077
YCR065W	YNL013C	1.77101457943252e-08	repressor	7.34302809846345e-06
YCR065W	YNL032W	7.16545778267629e-09	activator	3.1886282461661e-06
YCR065W	YNL040W	0.001	activator	0.071461333895077
YCR065W	YNL041C	7.60544843236843e-06	activator	0.0016553564945737
YCR065W	YNL078W	0.001	activator	0.071461333895077
YCR065W	YNL079C	1.11e-16	activator	1.79773880690315e-13
YCR065W	YNL086W	0.000159366990216459	activator	0.0218636618049164
YCR065W	YNL088W	0.000661640537985342	activator	0.0585403379459703
YCR065W	YNL093W	0.000352914761074574	activator	0.039892137696493
YCR065W	YNL094W	3.7640986416676e-06	activator	0.000892177302111158
YCR065W	YNL107W	0.001	activator	0.071461333895077
YCR065W	YNL108C	1.11e-16	activator	1.79773880690315e-13
YCR065W	YNL112W	0.001	activator	0.071461333895077
YCR065W	YNL113W	1.30601465420099e-07	activator	4.4937329601869e-05
YCR065W	YNL128W	0.001	activator	0.071461333895077
YCR065W	YNL129W	1.11e-16	activator	1.79773880690315e-13
YCR065W	YNL131W	5.32237584249806e-05	activator	0.00889187045092176
YCR065W	YNL134C	1.11e-16	activator	1.79773880690315e-13
YCR065W	YNL216W	0.00194175020106946	activator	0.130010517332981
YCR065W	YNL271C	2.1935369964865e-08	activator	8.92420438652541e-06
YCR065W	YNL273W	0.000444747999018835	activator	0.0464384114441456
YCR065W	YNL284C	0.001	activator	0.071461333895077
YCR065W	YNL293W	0.001	activator	0.071461333895077
YCR065W	YNL294C	1.11022302462516e-15	activator	1.54379603099098e-12
YCR065W	YNL311C	9.10763929606873e-07	activator	0.000254623653441456
YCR065W	YNL333W	0.000230505159510175	activator	0.0292775975688489
YCR065W	YNL337W	0.001	activator	0.071461333895077
YCR065W	YNL338W	1.11e-16	activator	1.79773880690315e-13
YCR065W	YNL339C	1.11e-16	activator	1.79773880690315e-13
YCR065W	YNR016C	5.32907051820074e-15	activator	6.00905353709265e-12
YCR065W	YNR017W	0.001	activator	0.071461333895077
YCR065W	YNR032W	1.11e-16	activator	1.79773880690315e-13
YCR065W	YNR054C	1.11e-16	activator	1.79773880690315e-13
YCR065W	YNR058W	1.11e-16	activator	1.79773880690315e-13
YCR065W	YNR059W	0.001	activator	0.071461333895077
YCR065W	YNR071C	7.7715611723761e-15	activator	8.58402051656188e-12
YCR065W	YNR072W	0.001	activator	0.071461333895077
YCR065W	YNR075W	1.11e-16	activator	1.79773880690315e-13
YCR065W	YNR076W	1.11e-16	activator	1.79773880690315e-13
YCR065W	YOL003C	0.000592553828702824	activator	0.0551069742516815
YCR065W	YOL014W	0.001	activator	0.071461333895077
YCR065W	YOL015W	1.88138393752979e-12	activator	1.48695299663626e-09
YCR065W	YOL020W	0.000973761343923574	activator	0.0706398045307757
YCR065W	YOL059W	0.001	activator	0.071461333895077
YCR065W	YOL060C	6.49678632189676e-05	activator	0.0105108964095518
YCR065W	YOL119C	1.11e-16	activator	1.79773880690315e-13
YCR065W	YOL136C	3.01937637061656e-05	activator	0.00549228568345596
YCR065W	YOL151W	0.001	activator	0.071461333895077
YCR065W	YOL152W	2.68142485992939e-09	activator	1.29885895368931e-06
YCR065W	YOL164W	0.001	activator	0.071461333895077
YCR065W	YOL165C	0.001	activator	0.071461333895077
YCR065W	YOR004W	0.000542184904652965	activator	0.052374073921783
YCR065W	YOR008C	9.81987297723473e-05	activator	0.0147621008860611
YCR065W	YOR018W	2.55573340268711e-13	activator	2.25492548998146e-10
YCR065W	YOR019W	0.001	activator	0.071461333895077
YCR065W	YOR058C	1.11e-16	activator	1.79773880690315e-13
YCR065W	YOR065W	1.68753899743024e-14	activator	1.78006819534819e-11
YCR065W	YOR066W	0.001	activator	0.071461333895077
YCR065W	YOR067C	3.71551678313153e-11	activator	2.43794329561646e-08
YCR065W	YOR069W	1.11e-16	activator	1.79773880690315e-13
YCR065W	YOR070C	1.11e-16	activator	1.79773880690315e-13
YCR065W	YOR071C	2.53630929147874e-07	activator	8.16536920818037e-05
YCR065W	YOR072W	0.001	activator	0.071461333895077
YCR065W	YOR076C	2.20551435716754e-05	activator	0.00419662780656104
YCR065W	YOR077W	0.001	activator	0.071461333895077
YCR065W	YOR133W	2.91285342957082e-07	activator	9.24846530873138e-05
YCR065W	YOR134W	0.001	activator	0.071461333895077
YCR065W	YOR140W	0.000887361959133859	activator	0.067749610295327
YCR065W	YOR144C	8.56965165496605e-10	activator	4.50490132992643e-07
YCR065W	YOR149C	0.00179017747931365	activator	0.121090818766045
YCR065W	YOR191W	1.83817235210881e-07	activator	6.10439686894063e-05
YCR065W	YOR226C	7.94612819987606e-10	activator	4.20381879745433e-07
YCR065W	YOR227W	0.001	activator	0.071461333895077
YCR065W	YOR253W	0.00101260833741179	activator	0.0722972021031742
YCR065W	YOR254C	8.83303971521698e-07	activator	0.000247640109695518
YCR065W	YOR255W	0.001	activator	0.071461333895077
YCR065W	YOR277C	0.000314565528639621	activator	0.0368270468324007
YCR065W	YOR307C	2.99736939246564e-06	activator	0.000731212533931676
YCR065W	YOR347C	0.00196150361459102	activator	0.131159642321451
YCR065W	YOR354C	5.59880316730599e-06	activator	0.00126249839996466
YCR065W	YOR355W	0.001	activator	0.071461333895077
YCR065W	YOR390W	6.21007645307259e-09	activator	2.80035726919042e-06
YCR065W	YPL028W	0.001	activator	0.071461333895077
YCR065W	YPL029W	1.11e-16	activator	1.79773880690315e-13
YCR065W	YPL051W	0.001	activator	0.071461333895077
YCR065W	YPL052W	8.1198226067336e-06	activator	0.0017531393247821
YCR065W	YPL056C	2.2204460492503e-16	activator	3.42713118116467e-13
YCR065W	YPL067C	0.00294904451362021	activator	0.184978592045993
YCR065W	YPL150W	0.000831770607211846	activator	0.0657240399104488
YCR065W	YPL152W	1.44440624636477e-05	activator	0.00290160989159322
YCR065W	YPL156C	3.19296212469844e-06	activator	0.000772752856077772
YCR065W	YPL160W	0.001	activator	0.071461333895077
YCR065W	YPL161C	5.1397771327899e-06	activator	0.00117144130872788
YCR065W	YPL170W	0.001	activator	0.071461333895077
YCR065W	YPL171C	1.11444177886e-07	repressor	3.90365547851189e-05
YCR065W	YPL178W	1.35849004490041e-06	activator	0.00036370485406082
YCR065W	YPL214C	0.00322954662870756	activator	0.199070524683819
YCR065W	YPL216W	0.001	activator	0.071461333895077
YCR065W	YPL217C	3.65932114874123e-05	activator	0.00647522902497352
YCR065W	YPL223C	0.000354265411524946	activator	0.0399962409503893
YCR065W	YPL276W	0.001	activator	0.071461333895077
YCR065W	YPL277C	1.42125945790106e-06	activator	0.00037858299803197
YCR065W	YPL280W	2.63122856836162e-13	activator	2.31847611842982e-10
YCR065W	YPL281C	2.65305539826066e-06	activator	0.000656615877258817
YCR065W	YPL282C	1.17594809259103e-05	activator	0.00242893458745316
YCR065W	YPL283C	1.11e-16	activator	1.79773880690315e-13
YCR065W	YPR002C-A	1.11e-16	activator	1.79773880690315e-13
YCR065W	YPR010C	1.43949452358072e-09	activator	7.33347789156361e-07
YCR065W	YPR013C	1.02826220871322e-08	activator	4.46029211606446e-06
YCR065W	YPR029C	0.000779424725164013	activator	0.0636829341105962
YCR065W	YPR035W	1.11e-16	activator	1.79773880690315e-13
YCR065W	YPR036W	0.001	activator	0.071461333895077
YCR065W	YPR045C	1.11e-16	activator	1.79773880690315e-13
YCR065W	YPR046W	0.001	activator	0.071461333895077
YCR065W	YPR047W	0.00186454939322034	activator	0.12549017144545
YCR065W	YPR049C	1.11e-16	activator	1.79773880690315e-13
YCR065W	YPR074C	1.11e-16	activator	1.79773880690315e-13
YCR065W	YPR078C	0.00104545395628119	activator	0.0744676484003894
YCR065W	YPR083W	7.77229084425458e-07	activator	0.000220470546368632
YCR065W	YPR084W	0.001	activator	0.071461333895077
YCR065W	YPR108W	1.11e-16	activator	1.79773880690315e-13
YCR065W	YPR109W	0.001	activator	0.071461333895077
YCR096C	YCR039C	0.001	activator	0.071461333895077
YCR096C	YCR040W	0.001	activator	0.071461333895077
YCR096C	YFL026W	0.001	activator	0.071461333895077
YCR096C	YKL178C	0.001	activator	0.071461333895077
YCR096C	YKL209C	0.001	activator	0.071461333895077
YCR097W	YCL066W	0.001	activator	0.071461333895077
YCR097W	YCR039C	0.001	activator	0.071461333895077
YCR097W	YCR040W	0.001	activator	0.071461333895077
YCR097W	YDR103W	0.001	activator	0.071461333895077
YCR097W	YGR044C	0.001	activator	0.071461333895077
YCR097W	YKL178C	0.001	activator	0.071461333895077
YCR106W	YAR009C	0.00294894717379801	repressor	0.184973615794072
YCR106W	YBL018C	0.00300825985669378	repressor	0.187994605716345
YCR106W	YBR015C	0.000367570984005355	repressor	0.041008448407423
YCR106W	YBR016W	0.00034480649552806	repressor	0.0392618280491607
YCR106W	YBR063C	0.00265462608093579	repressor	0.169644099307175
YCR106W	YBR086C	0.0015561462120169	repressor	0.106953631212698
YCR106W	YBR087W	0.0015561462120169	repressor	0.106953631212698
YCR106W	YBR167C	1.16296219860058e-06	repressor	0.000316978728312915
YCR106W	YBR168W	1.16296219860058e-06	repressor	0.000316978728312915
YCR106W	YBR182C	0.00215402142654179	repressor	0.142202131710676
YCR106W	YBR183W	0.00119859292339202	repressor	0.0844544949622767
YCR106W	YCL055W	0.000258609561026307	repressor	0.0319403958744402
YCR106W	YCL056C	0.000258609561026307	repressor	0.0319403958744402
YCR106W	YCR028C	0.000337895999952764	repressor	0.0387172759437181
YCR106W	YCR099C	0.00312974027758428	repressor	0.194112622736671
YCR106W	YCR100C	0.00312974027758428	repressor	0.194112622736671
YCR106W	YCR105W	5.89821382886478e-19	repressor	2.11538541179949e-15
YCR106W	YCR107W	1.51376990675897e-19	activator	6.15214091577113e-16
YCR106W	YDL178W	0.000232931434736539	repressor	0.0295134279924212
YCR106W	YDR020C	0.00022093625911077	repressor	0.0283361333088254
YCR106W	YDR021W	0.00022093625911077	repressor	0.0283361333088254
YCR106W	YDR028C	0.000374022376136082	repressor	0.0414906758348739
YCR106W	YDR029W	0.000374022376136082	repressor	0.0414906758348739
YCR106W	YDR084C	0.000575057479824025	repressor	0.0541810493386113
YCR106W	YDR139C	0.00176042379685316	repressor	0.119318365512648
YCR106W	YDR140W	0.00176042379685316	repressor	0.119318365512648
YCR106W	YDR210W-D	0.000258298614784517	repressor	0.0319117393935802
YCR106W	YDR257C	0.000706992726433875	repressor	0.0606182801275396
YCR106W	YDR282C	0.00140036742277285	repressor	0.0972886196992214
YCR106W	YDR292C	0.000933553657427297	repressor	0.069331494273053
YCR106W	YDR294C	0.000501319524045317	repressor	0.0499963491433847
YCR106W	YDR370C	0.000660857622679688	activator	0.0585033011168251
YCR106W	YDR371W	0.000660857622679688	repressor	0.0585033011168251
YCR106W	YDR372C	9.40415774597715e-06	repressor	0.0019952035857032
YCR106W	YDR373W	9.40415774597715e-06	repressor	0.0019952035857032
YCR106W	YEL004W	2.8175171200197e-05	repressor	0.00518075539033417
YCR106W	YEL005C	2.8175171200197e-05	repressor	0.00518075539033417
YCR106W	YEL010W	0.000923660624697164	repressor	0.0690000039658902
YCR106W	YER007C-A	0.000277170634459427	repressor	0.0336198200553835
YCR106W	YER044C	1.07566661598636e-05	repressor	0.00224686512441832
YCR106W	YER049W	0.000561586910953521	repressor	0.0534514606051312
YCR106W	YER133W	0.000169608906766186	repressor	0.0229859387139791
YCR106W	YER138C	5.24506376919287e-05	repressor	0.00878300943406789
YCR106W	YFL007W	1.34278733980729e-05	repressor	0.00272413051588198
YCR106W	YFL023W	9.69288794459558e-05	repressor	0.0146084244680791
YCR106W	YFL024C	5.48212898526193e-05	repressor	0.00911525069530039
YCR106W	YGL133W	0.000751638746390606	repressor	0.0625420256606293
YCR106W	YGL156W	0.00316219356643057	repressor	0.195731467745558
YCR106W	YGL157W	3.76034258094679e-14	repressor	3.74381042518813e-11
YCR106W	YGR004W	0.00304290552469939	repressor	0.18974888452222
YCR106W	YGR100W	1.14078328591523e-05	repressor	0.00236549732631758
YCR106W	YGR175C	3.95372750647478e-13	repressor	3.40766973824087e-10
YCR106W	YGR176W	2.60472285488679e-10	repressor	1.49654918587403e-07
YCR106W	YGR187C	0.00221190624089937	repressor	0.145467628431762
YCR106W	YGR225W	0.000259773662838396	repressor	0.0320475230018609
YCR106W	YHR156C	0.00142839025574928	repressor	0.0990426468644052
YCR106W	YHR157W	0.00142839025574928	repressor	0.0990426468644052
YCR106W	YIL139C	0.00123667347248881	repressor	0.0869045196189638
YCR106W	YJL124C	0.001	repressor	0.071461333895077
YCR106W	YJL148W	0.000393284782878591	repressor	0.0428983774988324
YCR106W	YJR088C	0.00264330291038927	repressor	0.169042811913168
YCR106W	YJR089W	0.00264330291038927	repressor	0.169042811913168
YCR106W	YKL039W	0.000155102807166572	repressor	0.0213892128427706
YCR106W	YKL040C	0.000155102807166572	repressor	0.0213892128427706
YCR106W	YKL072W	0.000174182598350289	repressor	0.0234817130071741
YCR106W	YKL077W	9.47222204653496e-05	repressor	0.0143395003421447
YCR106W	YKL177W	3.43539200891586e-05	repressor	0.00613505395151048
YCR106W	YKL179C	3.43539200891586e-05	repressor	0.00613505395151048
YCR106W	YLL016W	0.00236433723231491	repressor	0.153949065198055
YCR106W	YLR083C	0.0006299966151842	repressor	0.057010129228528
YCR106W	YLR106C	0.00145421038057484	repressor	0.100652777430504
YCR106W	YLR107W	0.00145421038057484	repressor	0.100652777430504
YCR106W	YLR269C	0.00143828383352397	repressor	0.0996602864722154
YCR106W	YLR271W	0.00143828383352397	repressor	0.0996602864722154
YCR106W	YMR033W	0.000811112319337864	repressor	0.0649347714437476
YCR106W	YMR102C	0.000252983940414487	repressor	0.0314192226826929
YCR106W	YMR103C	1.34084592352796e-10	repressor	8.08395685348646e-08
YCR106W	YMR125W	3.3488449172385e-05	repressor	0.00600214953277863
YCR106W	YMR126C	3.56088328458226e-05	repressor	0.00632645916892573
YCR106W	YMR134W	0.00183856170539657	repressor	0.123957925693254
YCR106W	YMR257C	0.00017158763422418	repressor	0.0232010682761919
YCR106W	YMR259C	0.000122265179160837	repressor	0.0176363698550433
YCR106W	YMR260C	0.00104232938344981	repressor	0.0742616130910838
YCR106W	YNL012W	0.00272012952781326	repressor	0.173105482396898
YCR106W	YNL013C	0.00272012952781326	repressor	0.173105482396898
YCR106W	YNL188W	0.00240711400241785	repressor	0.156299045192555
YCR106W	YNL232W	0.000380464971522051	repressor	0.0419667979605471
YCR106W	YNL241C	0.000657066580987183	repressor	0.0583233818075462
YCR106W	YNR006W	0.00106006141799274	repressor	0.0754296536588936
YCR106W	YOL125W	0.000236522290715671	repressor	0.029860345097858
YCR106W	YOL126C	0.000959651881133891	repressor	0.0701876696956545
YCR106W	YOL165C	0.000848371884008572	activator	0.0663436071022865
YCR106W	YOL166C	0.000161218228854757	repressor	0.0220681141040255
YCR106W	YOR258W	0.00145654676899187	repressor	0.100798189595331
YCR106W	YOR316C	4.60695731311925e-05	repressor	0.00786496967973726
YCR106W	YOR340C	0.00122770775890656	repressor	0.0863288648804252
YCR106W	YOR341W	0.00122770775890656	repressor	0.0863288648804252
YCR106W	YPL070W	0.000204142689477155	repressor	0.026638639328682
YCR106W	YPL071C	0.000204142689477155	repressor	0.026638639328682
YCR106W	YPL073C	0.000204142689477155	repressor	0.026638639328682
YCR106W	YPL188W	0.000133644973820539	repressor	0.0189531319357343
YCR106W	YPR065W	0.000199433193162101	repressor	0.0261519270008657
YCR106W	YPR126C	3.15063677728957e-08	repressor	1.23952109024914e-05
YCR106W	YPR127W	3.19134792159227e-11	repressor	2.11771861250363e-08
YCR106W	YPR158W-A	1.37382505518081e-05	repressor	0.00277811078504778
YCR106W	YPR158W-B	1.37382505518081e-05	repressor	0.00277811078504778
YCR106W	YPR197C	0.00152302135110769	repressor	0.104915824085658
YDL020C	YAL001C	0.000653235159351409	activator	0.0581405648873715
YDL020C	YAL003W	0.00204158085374691	activator	0.135787084012505
YDL020C	YAL005C	0.00204158085374691	activator	0.135787084012505
YDL020C	YAR007C	0.00167060289817004	repressor	0.113924024190114
YDL020C	YAR008W	0.00167060289817004	repressor	0.113924024190114
YDL020C	YAR029W	0.00253050308884123	activator	0.163004979409072
YDL020C	YAR031W	0.00253050308884123	repressor	0.163004979409072
YDL020C	YBL020W	0.001	activator	0.071461333895077
YDL020C	YBL022C	1.26990909145968e-06	activator	0.000342545374347455
YDL020C	YBL023C	0.001	activator	0.071461333895077
YDL020C	YBL041W	0.000119904698563456	activator	0.0173582252903464
YDL020C	YBL042C	0.00224607241354319	activator	0.147383426566107
YDL020C	YBL058W	0.00133665939873864	activator	0.0932754311759956
YDL020C	YBL087C	0.001	repressor	0.071461333895077
YDL020C	YBR008C	0.000476927211232156	activator	0.0485021817519191
YDL020C	YBR049C	3.83706856308594e-08	activator	1.484385482549e-05
YDL020C	YBR051W	1.51465588221717e-06	activator	0.000400443789897511
YDL020C	YBR109C	0.00114240520829836	repressor	0.0808153850047047
YDL020C	YBR110W	0.00114240520829836	activator	0.0808153850047047
YDL020C	YBR137W	0.001	activator	0.071461333895077
YDL020C	YBR170C	0.000243092066857665	activator	0.030488625930307
YDL020C	YBR171W	0.00269933371089924	activator	0.172009704667677
YDL020C	YBR185C	0.000687945692500448	activator	0.0597614467148286
YDL020C	YBR186W	0.000687945692500448	activator	0.0597614467148286
YDL020C	YBR283C	7.54701040797845e-07	activator	0.000214723369823858
YDL020C	YBR284W	4.21859821399269e-07	repressor	0.000128352309786584
YDL020C	YCL002C	0.001	repressor	0.071461333895077
YDL020C	YCL006C	0.001	activator	0.071461333895077
YDL020C	YCL007C	0.001	activator	0.071461333895077
YDL020C	YCL008C	0.001	activator	0.071461333895077
YDL020C	YCL009C	0.001	repressor	0.071461333895077
YDL020C	YCL010C	0.001	activator	0.071461333895077
YDL020C	YCR002C	0.001	activator	0.071461333895077
YDL020C	YCR004C	0.001	activator	0.071461333895077
YDL020C	YCR005C	0.001	activator	0.071461333895077
YDL020C	YCR006C	0.001	activator	0.071461333895077
YDL020C	YCR008W	0.001	activator	0.071461333895077
YDL020C	YCR012W	0.001	activator	0.071461333895077
YDL020C	YCR023C	0.00263631828409907	activator	0.168671477131633
YDL020C	YCR061W	8.26030877076482e-08	activator	2.99566668175595e-05
YDL020C	YCR062W	2.12508537433238e-05	activator	0.00406313838269182
YDL020C	YCR082W	2.59377420927513e-08	activator	1.04001426967547e-05
YDL020C	YCR083W	0.000351972816493538	activator	0.0398193862382143
YDL020C	YCR092C	1.04242845563132e-06	repressor	0.000287572058090443
YDL020C	YCR093W	1.24325297484289e-06	repressor	0.000336209674178797
YDL020C	YCR099C	0.00047851264898607	activator	0.0486010881454038
YDL020C	YCR100C	0.00047851264898607	activator	0.0486010881454038
YDL020C	YDL007W	8.62030064792772e-08	activator	3.11249096044166e-05
YDL020C	YDL070W	1.27229670275371e-05	activator	0.00260024687484204
YDL020C	YDL072C	1.75518865491333e-05	activator	0.00343896608502908
YDL020C	YDL095W	1.38761951479809e-08	activator	5.87642321952181e-06
YDL020C	YDL097C	1.51096032598781e-08	activator	6.35386791808048e-06
YDL020C	YDL108W	0.000810169646489097	activator	0.0648982600989119
YDL020C	YDL109C	0.000810169646489097	activator	0.0648982600989119
YDL020C	YDL114W	0.001	activator	0.071461333895077
YDL020C	YDL115C	0.001	activator	0.071461333895077
YDL020C	YDL140C	0.001	repressor	0.071461333895077
[truncated: 19,896 more rows]
