# Supplementary material for: Systematic inference of indirect transcriptional regulation by protein kinases and phosphatases
Source: PLoS Comput Biol. 2022 Jun 22;18(6):e1009414. doi: 10.1371/journal.pcbi.1009414 (PMC9255832; doi:10.1371/journal.pcbi.1009414)
Supplement: S1 Dataset — Inferred d(P, R) edges and curated d(T, V) edges. (TGZ) [file pcbi.1009414.s002.tgz › PhosTF_data_v2/R_proteins.tsv]

ORF	protein_type
YAL009W	PP
YAL017W	PK
YAR018C	PK
YAR019C	PK
YBL009W	PK
YBL016W	PK
YBL046W	PP
YBL056W	PP
YBL088C	PK
YBL105C	PK
YBR028C	PK
YBR059C	PK
YBR097W	PK
YBR125C	PP
YBR136W	PK
YBR156C	PK
YBR160W	PK
YBR274W	PK
YBR276C	PP
YCL024W	PK
YCR008W	PK
YCR073C	PK
YCR079W	PP
YCR091W	PK
YDL006W	PP
YDL017W	PK
YDL025C	PK
YDL028C	PK
YDL047W	PP
YDL079C	PK
YDL101C	PK
YDL108W	PK
YDL127W	PK
YDL134C	PP
YDL159W	PK
YDL188C	PP
YDL214C	PK
YDL230W	PP
YDL236W	PP
YDR028C	PP
YDR066C	PP
YDR067C	PP
YDR075W	PP
YDR122W	PK
YDR195W	PP
YDR247W	PK
YDR283C	PK
YDR422C	PK
YDR436W	PP
YDR466W	PK
YDR477W	PK
YDR481C	PP
YDR490C	PK
YDR507C	PK
YDR523C	PK
YER027C	PK
YER054C	PP
YER075C	PP
YER089C	PP
YER123W	PK
YER129W	PK
YER133W	PP
YER134C	PP
YER139C	PP
YFL029C	PK
YFL033C	PK
YFL034C-B	PK
YFR014C	PK
YFR028C	PP
YGL019W	PK
YGL021W	PK
YGL059W	PK
YGL083W	PK
YGL115W	PK
YGL119W	PK
YGL134W	PK
YGL158W	PK
YGL179C	PK
YGL180W	PK
YGL190C	PP
YGL208W	PK
YGR040W	PK
YGR052W	PK
YGR092W	PK
YGR109C	PK
YGR123C	PP
YGR188C	PK
YGR203W	PP
YGR262C	PK
YHL007C	PK
YHR004C	PP
YHR030C	PK
YHR071W	PK
YHR076W	PP
YHR079C	PK
YHR082C	PK
YHR102W	PK
YHR135C	PK
YHR205W	PK
YIL035C	PK
YIL042C	PK
YIL095W	PK
YIL106W	PK
YIL113W	PP
YIL147C	PK
YIR026C	PP
YJL006C	PK
YJL013C	PK
YJL057C	PK
YJL095W	PK
YJL106W	PK
YJL128C	PK
YJL141C	PK
YJL164C	PK
YJL165C	PK
YJL187C	PK
YJR059W	PK
YJR066W	PK
YKL025C	PK
YKL048C	PK
YKL101W	PK
YKL116C	PK
YKL126W	PK
YKL139W	PK
YKL161C	PK
YKL166C	PK
YKL168C	PK
YKL171W	PK
YKL190W	PP
YKL198C	PK
YKL203C	PK
YLL010C	PP
YLL019C	PK
YLR019W	PP
YLR096W	PK
YLR113W	PK
YLR210W	PK
YLR226W	PK
YLR240W	PK
YLR248W	PK
YLR253W	PK
YLR361C	PP
YLR362W	PK
YLR433C	PP
YML016C	PP
YML057W	PP
YML112W	PK
YMR001C	PK
YMR036C	PP
YMR104C	PK
YMR139W	PK
YMR216C	PK
YMR277W	PP
YMR291W	PK
YNL020C	PK
YNL025C	PK
YNL032W	PP
YNL053W	PP
YNL056W	PP
YNL099C	PP
YNL154C	PK
YNL161W	PK
YNL183C	PK
YNL201C	PP
YNL207W	PK
YNL222W	PP
YNL289W	PK
YNL298W	PK
YNL307C	PK
YNR031C	PK
YNR032W	PP
YNR047W	PK
YOL001W	PK
YOL016C	PK
YOL045W	PK
YOL100W	PK
YOL113W	PK
YOL128C	PK
YOR014W	PP
YOR039W	PK
YOR043W	PP
YOR061W	PK
YOR090C	PP
YOR119C	PK
YOR137C	PP
YOR208W	PP
YOR231W	PK
YOR233W	PK
YOR267C	PK
YOR351C	PK
YOR367W	PP
YPL026C	PK
YPL031C	PK
YPL042C	PK
YPL063W	PP
YPL109C	PK
YPL140C	PK
YPL141C	PK
YPL150W	PK
YPL153C	PK
YPL179W	PP
YPL203W	PK
YPL204W	PK
YPL209C	PK
YPL236C	PK
YPL256C	PK
YPR025C	PK
YPR054W	PK
YPR073C	PP
YPR106W	PK
YPR111W	PK
YPR119W	PK
YPR120C	PK
YPR161C	PK
MAL63	TF
MATA1	TF
YAL051W	TF
YBL005W	TF
YBL008W	TF
YBL021C	TF
YBL054W	TF
YBL103C	TF
YBR033W	TF
YBR049C	TF
YBR083W	TF
YBR112C	TF
YBR150C	TF
YBR182C	TF
YBR239C	TF
YBR240C	TF
YBR267W	TF
YBR297W	TF
YCL055W	TF
YCL066W	TF
YCL067C	TF
YCR018C	TF
YCR040W	TF
YCR065W	TF
YCR084C	TF
YCR096C	TF
YCR097W	TF
YCR106W	TF
YDL020C	TF
YDL048C	TF
YDL056W	TF
YDL106C	TF
YDL166C	TF
YDL170W	TF
YDL233W	TF
YDR009W	TF
YDR026C	TF
YDR034C	TF
YDR043C	TF
YDR049W	TF
YDR081C	TF
YDR123C	TF
YDR146C	TF
YDR174W	TF
YDR207C	TF
YDR213W	TF
YDR216W	TF
YDR253C	TF
YDR259C	TF
YDR266C	TF
YDR277C	TF
YDR310C	TF
YDR421W	TF
YDR423C	TF
YDR451C	TF
YDR463W	TF
YDR501W	TF
YDR520C	TF
YEL009C	TF
YER028C	TF
YER040W	TF
YER045C	TF
YER051W	TF
YER068W	TF
YER088C	TF
YER108C	TF
YER109C	TF
YER111C	TF
YER130C	TF
YER161C	TF
YER169W	TF
YER184C	TF
YFL021W	TF
YFL031W	TF
YFL044C	TF
YFL052W	TF
YFR034C	TF
YGL013C	TF
YGL035C	TF
YGL071W	TF
YGL073W	TF
YGL096W	TF
YGL131C	TF
YGL162W	TF
YGL166W	TF
YGL181W	TF
YGL192W	TF
YGL197W	TF
YGL209W	TF
YGL237C	TF
YGL252C	TF
YGL254W	TF
YGR044C	TF
YGR067C	TF
YGR089W	TF
YGR097W	TF
YGR249W	TF
YGR288W	TF
YHL009C	TF
YHL020C	TF
YHL027W	TF
YHR006W	TF
YHR084W	TF
YHR124W	TF
YHR178W	TF
YHR206W	TF
YIL036W	TF
YIL101C	TF
YIL119C	TF
YIL122W	TF
YIL128W	TF
YIL131C	TF
YIR017C	TF
YIR018W	TF
YIR023W	TF
YIR033W	TF
YJL056C	TF
YJL089W	TF
YJL103C	TF
YJL110C	TF
YJL127C	TF
YJL206C	TF
YJR060W	TF
YJR094C	TF
YJR127C	TF
YJR140C	TF
YJR147W	TF
YKL005C	TF
YKL015W	TF
YKL020C	TF
YKL032C	TF
YKL038W	TF
YKL043W	TF
YKL062W	TF
YKL072W	TF
YKL109W	TF
YKL112W	TF
YKL185W	TF
YKL222C	TF
YKR034W	TF
YKR064W	TF
YKR077W	TF
YKR099W	TF
YLR013W	TF
YLR014C	TF
YLR098C	TF
YLR131C	TF
YLR176C	TF
YLR182W	TF
YLR183C	TF
YLR223C	TF
YLR228C	TF
YLR256W	TF
YLR266C	TF
YLR278C	TF
YLR403W	TF
YLR451W	TF
YML007W	TF
YML027W	TF
YML051W	TF
YML076C	TF
YML081W	TF
YML099C	TF
YML113W	TF
YMR016C	TF
YMR019W	TF
YMR021C	TF
YMR037C	TF
YMR042W	TF
YMR043W	TF
YMR053C	TF
YMR070W	TF
YMR075W	TF
YMR164C	TF
YMR172W	TF
YMR182C	TF
YMR280C	TF
YNL027W	TF
YNL068C	TF
YNL103W	TF
YNL132W	TF
YNL139C	TF
YNL167C	TF
YNL199C	TF
YNL216W	TF
YNL257C	TF
YNL309W	TF
YNL312W	TF
YNL314W	TF
YNR054C	TF
YNR063W	TF
YOL028C	TF
YOL067C	TF
YOL089C	TF
YOL108C	TF
YOL116W	TF
YOR028C	TF
YOR032C	TF
YOR038C	TF
YOR066W	TF
YOR077W	TF
YOR113W	TF
YOR140W	TF
YOR162C	TF
YOR229W	TF
YOR230W	TF
YOR298C-A	TF
YOR337W	TF
YOR344C	TF
YOR358W	TF
YOR363C	TF
YOR372C	TF
YOR380W	TF
YPL038W	TF
YPL049C	TF
YPL075W	TF
YPL089C	TF
YPL128C	TF
YPL133C	TF
YPL139C	TF
YPL177C	TF
YPL202C	TF
YPL230W	TF
YPL248C	TF
YPR008W	TF
YPR009W	TF
YPR022C	TF
YPR065W	TF
YPR104C	TF
YPR196W	TF
YPR199C	TF
